# Supplementary material for: CD28/PD1 co-expression: dual impact on CD8+ T cells in peripheral blood and tumor tissue, and its significance in NSCLC patients' survival and ICB response
Source: J Exp Clin Cancer Res. 2023 Oct 28;42:287. doi: 10.1186/s13046-023-02846-3 (PMC10612243; doi:10.1186/s13046-023-02846-3)
Supplement: Supplementary file 1 — Additional file 1: Table S1. Clinical-pathological characteristics of NSCLC patients. [file 13046_2023_2846_MOESM1_ESM.xlsx]

## Sheet: Foglio1
	TableS1. Clinical-pathological characteristics of NSCLC patients
	Patient	Gender*	Age at diagnosis&	Histotype	Grading	Tumor size	Nodes	Specimens
								PBMC	NT	T
	#39	F	56	ADC	G3	T1	N0	X
	#42	M	74	ADC	G1	T2	N0	X
	#46	M	71	ADC	G2	T1	N0	X
	#49	M	54	ADC	G3	T2	N2	X
	#54	M	77	ADC	G2	T3	N2	X
	#78	F	57	ADC	G3	T2	N2	X
	#81	M	84	ADC	G2	T1	N0	X
	#82	M	78	SCC	G3	T2	N1	X
	#101	F	66	NET	nd	T1	nd	X
	#102	M	57	ADC	G3	T3	N2	X
	#107	M	60	ADC	G1	T1	N0	X
	#121	F	66	ADC	G1	T1	N0	X
	#129	M	53	SCC	G2	T1	N0	X
	#133	F	72	ADC	G2	T1	N0	X
	#213	M	54	SSC	G3	T2	N0	X	X	X
	#227	F	78	ADC	G3	T2	N2	X	X	X
	#239	F	76	ADC	G2	T2	N0	X
	#242	M	56	SCC	G3	T2	N0	X
	#248	M	69	SCC	G3	T1	N0	X
	#250	M	76	SCC	G3	T2	N0	X
	#251	F	63	ADC	G2	T1	N0	X
	#279	F	74	ADC	G2	T2	N0	X	X	X
	#282	M	72	SCC	G3	T1	N1	X
	#338	M	75	ADC	G3	T3	N1	X	X	X
	#358	M	52	ADC	G3	T3	N2	X	X	X
	#359	F	52	ADC	G3	T4	N0	X	X	X
	#392	F	68	ADC	G3	T3	N2	X
	#395	F	71	ADC	G3	T2	N1	X	X	X
	#398	F	66	SCC	G2	nd	nd	X
	#399	F	72	ADC	nd	nd	nd	X
	#405	M	74	ADC	G2	T2	N1	X	X	X
	#448	M	73	ADC	G3	T2	N2	X	X	X
	#450	M	58	ADC	G2	T2	N0	X	X	X
	#455	M	70	ADC	G2	T2	nd		X	X
	#456	M	83	ADC	G2	T2	N0	X	X	X
	#464	M	84	ADC	G2/3	T1	nd			X
	#470	F	61	ADC	G2	T2	N1	X	X	X
	#480	M	72	ADC	G2/3	T2	N1	X	X	X
	#481	M	68	ADC	G3	T1	N2	X
	#494	M	72	SCC	G3	T3	N0			X
	#500	F	73	ADC	G3	T2	N0			X
	#511	F	74	SCC	G3	T4	N1			X
	#512	M	72	ADC	G3	T3	N0			X
	#521	M	60	ADC	G2/3	T2	N1	X	X	X
	#527	M	72	ADC	G2/3	T2	N0	X		X
	#529	F	61	ADC	G2	T2	N0	X	X	X
	#532	F	67	ADC	G3	T2	N0	X	X	X
	#533	M	80	Met. ADC	nd	nd	nd			X
	#538	F	61	ADC	G3	T4	N1	X	X	X
	#539	M	84	ADC	G3	T2	N0	X	X	X
	#542	F	70	ADC	G2	T2	N2	X	X	X
	#548	M	59	ADC	G2	T4	N0	X	X	X
	#549	F	77	ADC	G1/2	T2	N0	X	X	X
	#560	F	76	SCC	G3	T3	N0	X	X	X
	#567	M	64	ADC	G2	T2	N1		X	X
	#571	M	70	ADC	G3	T1	N2	X	X	X
	#617	F	72	ADC	G2	T2	N0	X	X	X
	#710	F	80	ADC	G2	T1	N0	X	X	X
	#737	M	74	ADC	G2	T1	N0		X	X
	#738	F	60	ADC	G2	T2	nd		X	X
	#740	M	68	ADC	G1/2	T2	N0		X	X
	#811	M	68	ADC	G3	T2	N2			X
	#815	F	65	ADC	G1/2	T1	N0			X
	#822	M	71	ADC	G3	T2	N0			X
	#885	F	57	ADC	G1/2	T1	N0			X
	#887	M	55	ADC	G3	T3	N2			X
	#895	F	81	ADC	G3	T2	N2	X		X
	#930	M	83	ADC	G2	T1	nd	X
	*Gender, % male = 60%; &Age at diagnosis, median ± SD = 71 ± 9. % ADC = 83%. Abbreviations: M, male; F, female; ADC, adenocarcinoma; SCC, squamous cell carcinoma; NET, neuroendocrine tumor; Met. ADC, lung metastasis ADC colon. nd, not determined
