# Supplementary material for: CD28/PD1 co-expression: dual impact on CD8+ T cells in peripheral blood and tumor tissue, and its significance in NSCLC patients' survival and ICB response
Source: J Exp Clin Cancer Res. 2023 Oct 28;42:287. doi: 10.1186/s13046-023-02846-3 (PMC10612243; doi:10.1186/s13046-023-02846-3)
Supplement: Supplementary file 2 — Additional file 2: Table S2. Antibodies list. [file 13046_2023_2846_MOESM2_ESM.xlsx]

## Sheet: Foglio1
	TableS2. Antibodies list
	mAbs	Clone	Conjugate	Provider	Catalog no.	Staining
	CD3	HIT3a	BV510	BD	564713	Surface
	CD4	SK3	APC-H7	BD	560158	Surface
	CD4	SK3	BB700	BD	566392	Surface
	CD4	SK3	BV786	BD	563877	Surface
	CD8	RPA-T8	BB515	BD	564526	Surface
	CD8	SK1	APC-H7	BD	560179	Surface
	CD8	SK1	BV605	BD	564116	Surface
	CD8	BW135/80	FITC	Miltenyi Biotec	30-113-157	Surface
	CD11a	HI111	BV605	BD	742625	Surface
	CD11a	G-25.2	FITC	BD	347983	Surface
	CD28	CD28.2	PE	BD	555729	Surface
	CD28	CD28.2	PE-Cy7	BD	560684	Surface
	CD28	CD28.2	APC-R700	BD	565181	Surface
	CD45	2D1	APC H7	BD	560178	Surface
	CD45RA	HI100	PE-Cy7	BD	560675	Surface
	CD69	FN50	BV480	BD	747519	Surface
	CD69	FN50	PE	BD	560968	Surface
	CD69	FN50	BV421	BD	562884	Surface
	CD103	Ber-ACT8	FITC	BD	333155	Surface
	CD103	Ber-ACT8	BB700	BD	745919	Surface
	CD103	Ber-ACT8	BV605	BD	743652	Surface
	CD137	4B4-1	BV786	BD	741000	Surface
	CD152 (CTLA4 )	BNI3	APC	BD	555855	Intracellular
	CD152 (CTLA4 )	BNI3	PE	BD	555853	Intracellular
	CD223 (LAG-3)	T47-530	APCR700	BD	565774	Surface
	CD223 (LAG-3)	T47-530	PE	BD	565616	Surface
	CD278 (ICOS)	DX29	BB515	BD	564549	Surface
	CD279 (PD-1)	MIH4	BV650	BD	564324	Surface
	CD279 (PD-1)	EH12.1	PE-Cy7	BD	561272	Surface
	CD279 (PD-1)	EH12.1	PerCP-Cy 5.5	BD	561273	Surface
	CD366 (TIM-3)	7D3	BB515	BD	565568	Surface
	CD366 (TIM-3)	7D3	BV786	BD	742857	Surface
	TIGIT	741182	BV421	BD	747844	Surface
	CCR7	150503	PE	BD	560765	Surface
	CCR7	150503	ALEXA FLUOR 647	BD	560816	Surface
	CXCL13	53610	APC	Invitrogen	MA5-23629	Intracellular
	CXCR5	RF8B2	ALEXA FLUOR 647	BD	558113	Surface
	CXCR5	RF8B2	BV421	BD	562747	Surface
	GrzB	GB11	ALEXA FLUOR 647	BD	560212	Intracellular
	GrzB	GB11	BV421	BD	563389	Intracellular
	IFN-γ	B27	BV480	BD	566100	Intracellular
	IFN-γ	B27	PE-Cy7	BD	5576643	Intracellular
	TNF-α	MAb11	APC	BD	554514	Intracellular
	TNF-α	MAb11	ALEXA FLUOR 488	BD	557722	Intracellular
	TGF-β	TW4-9E7	ALEXA FLUOR 488	BD	562545	Intracellular
	Ki67	B56	ALEXA FLUOR 647	BD	561126	Intracellular
	HLA-A2/Melan-A tetramer	NA	PE	Beckman Coulter	082T01008	Surface
	HLA-A2/gp100 tetramer	NA	PE	Beckman Coulter	082T01012	Surface
	HLA-A2/CMV dextramer	NA	APC	Immudex	WB2132-APC	Surface
	NA, Not applicable
