# Supplementary material for: CD28/PD1 co-expression: dual impact on CD8+ T cells in peripheral blood and tumor tissue, and its significance in NSCLC patients' survival and ICB response
Source: J Exp Clin Cancer Res. 2023 Oct 28;42:287. doi: 10.1186/s13046-023-02846-3 (PMC10612243; doi:10.1186/s13046-023-02846-3)
Supplement: Supplementary file 3 — Additional file 3: Table S3. PD1+CD28− vs PD1+CD28+ clones DEG. [file 13046_2023_2846_MOESM3_ESM.xlsx]

## Sheet: up_regulated
PD1+CD28- vs PD1+CD28+ Up regulated genes
	log2FoldChange	padj
AACS	0.167	0.0553409
AAR2	0.129051	0.0875453
AARD	4.56521	0.00240407
AASDH	0.391311	0.00156164
AASS	1.64188	0.0309664
ABCB6	0.637086	2.07481e-06
ABCC10	0.342622	0.0130739
ABCD2	1.17049	0.000355401
ABCD4	0.323057	0.00671427
ABHD14A	0.448313	0.00848672
ABHD17B	0.261388	0.000181151
ABI1	0.0948046	0.0899875
AC091729.9	0.950139	0.000264577
ACACA	0.378524	1.51423e-07
ACAT2	0.561332	0.00265955
ACER2	0.459802	0.0427531
ACLY	0.289594	0.000172594
ACP6	0.618168	0.0175133
ACSS1	0.382097	0.0873475
ACTA2	0.783501	0.00112559
ACTN4	0.323779	2.24367e-09
ACTR1A	0.220012	0.0195908
ACTR6	0.32985	0.0344352
ACTR8	0.46381	0.000117197
ACVR1	0.410978	0.0675132
ACVR2A	1.20272	0.00223941
ACYP1	0.518609	0.052157
ADA	0.774145	0.000767693
ADAL	0.350739	0.0358799
ADAM22	0.85926	0.0289231
ADD1	0.302009	2.03734e-08
ADH5	0.268528	0.0497672
ADIPOR2	0.176548	0.0353314
ADNP2	0.13071	0.0733143
ADRB1	1.70384	0.0317333
ADRB2	1.50572	0.0104292
ADRBK2	0.623041	0.00160477
AEBP2	0.25388	0.0541793
AEN	1.09811	3.44381e-05
AFF1	0.312702	0.0151156
AFMID	0.48955	0.042925
AGAP7	3.2217	0.0372193
AGBL2	0.57256	0.0800727
AGPAT1	0.255951	0.0541412
AHNAK	0.907114	1.02662e-07
AHR	0.861071	0.0106644
AIM1L	1.51783	0.0743098
AIP	0.377467	3.26944e-06
AK1	0.69034	0.000267651
AKAP10	0.118936	0.0500146
AKAP13	0.233752	3.50777e-05
AKNA	0.358111	0.00808512
AKR1C3	1.20182	0.0847905
AKR1CL1	2.46601	0.00171997
AKTIP	0.599572	2.38031e-05
ALAD	0.226933	0.0365837
ALDH6A1	0.38125	0.0171049
ALDOC	0.665601	0.0255032
ALG12	0.208954	0.0815691
ALG9	0.272989	0.00084454
ALKBH3	0.265065	0.0523376
ALOX5AP	0.445729	0.0653083
AMICA1	0.892765	3.16888e-11
ANAPC13	0.51446	0.000988409
ANGPT1	5.95385	0.00598615
ANK3	1.30239	0.0272793
ANKAR	0.347462	0.089719
ANKMY2	0.297644	0.000664697
ANKRA2	0.364469	0.00903038
ANKRD13B	1.16845	0.00157958
ANKRD20A5P	1.1705	0.0297806
ANKRD26	0.705553	0.00385098
ANKRD28	0.960235	1.56285e-08
ANKRD32	0.493978	0.0155485
ANKRD34A	0.858333	0.0035354
ANKRD39	0.304179	0.0326207
ANO8	0.533103	0.0406038
ANTXR2	0.906212	0.000235011
ANXA6	0.370821	2.59498e-05
ANXA8L1	6.23915	0.00440353
AP001258.4	0.356805	0.0696134
AP1G2	0.327257	0.0155309
AP1M1	0.369053	0.00130898
AP1S1	0.402818	0.0713103
AP2A1	0.296668	0.0127128
AP3M1	0.190622	0.0532448
AP4B1	0.237997	0.0419131
AP4E1	0.349874	0.000267294
AP5S1	0.341179	0.0456324
APBA1	0.990234	0.00569671
APBB3	0.332773	0.0697714
APLP1	1.62047	0.00988525
APOBEC3H	0.671924	0.00317378
ARF6	0.254243	5.0922e-05
ARHGAP1	0.280317	0.0009815
ARHGAP10	0.500344	0.0622107
ARHGAP25	0.322632	0.00513721
ARHGAP30	0.246153	4.06631e-07
ARHGDIA	0.213514	0.0636257
ARHGEF18	0.200215	0.0215715
ARHGEF25	0.956413	0.0579865
ARHGEF6	0.218228	0.0727303
ARHGEF7	0.376398	7.1243e-06
ARHGEF9	0.282622	0.0757309
ARIH2OS	0.562426	0.0402242
ARL10	0.630402	0.00687342
ARL13B	0.424138	0.0018888
ARL17A	0.994166	1.6546e-09
ARL4A	0.980191	9.92496e-08
ARL6	0.486955	0.0719825
ARL6IP6	0.542538	3.02599e-08
ARL8A	0.265084	0.0415515
ARMC2	0.787937	0.0139983
ARRB2	0.442703	0.00651835
ARV1	0.398615	0.00686772
ASCC3	0.625213	1.37458e-05
ASH2L	0.265693	0.00585358
ASMTL	0.761757	3.986e-05
ASTN2	0.712423	0.0829191
ATE1	0.288509	0.00750128
ATF7IP	0.54495	2.79712e-05
ATG13	0.185163	0.00422176
ATG16L1	0.409493	0.0582203
ATG4C	0.467844	0.0860706
ATG5	0.192287	0.0482952
ATG9A	0.232663	0.011071
ATL1	2.02465	3.41147e-10
ATM	0.410905	0.0151425
ATP10A	1.05898	0.0365772
ATP11B	0.211402	0.00912465
ATP2A2	0.177749	0.0462135
ATP2B4	0.545925	0.00752403
ATP5L	0.292784	0.0760548
ATP6V0E2	0.710263	1.76745e-05
ATP6V0E2-AS1	0.463515	0.00317378
ATPAF1	0.300917	0.002555
ATPIF1	0.2809	0.000125056
ATXN1L	0.241236	0.00229274
ATXN7L3	0.144857	0.0575022
AUH	0.576495	0.00307697
AURKAIP1	0.322408	0.0183757
AZI2	0.601722	7.17796e-10
B3GALNT2	0.642594	0.000622141
B3GALT4	0.256741	0.0925301
B3GNT9	1.0241	2.72749e-06
B4GALNT1	2.05858	0.00953331
B4GALT5	0.714843	1.27682e-11
BAD	0.437153	0.0451323
BAG4	0.173719	0.00644517
BAHD1	0.339909	0.00168408
BAK1	0.465683	0.000140437
BAX	0.862094	2.56353e-09
BBIP1	0.286485	0.00603459
BBS7	0.537551	0.000406024
BBX	0.27246	0.0121086
BCAS4	1.17046	0.0788496
BCAT2	0.77735	0.000264577
BCKDHB	0.253577	0.0170016
BCL2L12	0.523482	0.00452468
BCL9	1.41676	0.0238428
BCLAF1	0.201663	0.0668829
BDH1	0.645869	5.86309e-05
BDH2	0.504644	6.0138e-05
BEND4	2.23676	0.0459793
BFSP1	2.60869	0.00154638
BIVM	0.919593	5.53054e-09
BIVM-ERCC5	0.60817	2.95747e-12
BLOC1S2	0.183435	0.0678729
BLVRA	0.322995	0.0771744
BLZF1	0.532548	2.18316e-06
BMP1	0.561477	0.000191246
BMS1P20	0.608319	0.000994617
BMS1P5	1.05828	0.0528471
BNIP1	0.38388	0.0216145
BPNT1	0.566161	0.00658446
BRI3BP	0.379636	0.0688181
BRMS1	0.172457	0.0623628
BRMS1L	0.383732	0.0404962
BRPF1	0.216983	0.00825361
BST2	0.617479	0.0455949
BTBD9	0.337784	0.0900577
BTG3	0.451642	0.00888735
BYSL	0.472656	0.00943959
C11orf21	2.23979	6.2917e-05
C11orf48	0.369507	0.0282082
C11orf71	0.272339	0.0158742
C11orf73	0.279651	0.0996698
C12orf4	0.353897	0.00127675
C12orf76	0.569626	5.92599e-05
C14orf93	0.410232	0.0087909
C15orf39	0.710685	0.0143517
C15orf53	0.732844	0.0518702
C16orf54	0.685406	1.80348e-07
C16orf86	0.987357	0.0128398
C16orf98	1.00047	0.0073876
C17orf75	0.385208	0.000622455
C17orf89	0.377455	0.068057
C19orf40	0.409912	0.0860706
C19orf68	0.650626	0.00251087
C19orf82	0.956163	0.0150112
C19orf83	1.54848	1.57342e-06
C1GALT1	0.382754	0.00104201
C1orf123	0.266082	0.0871077
C1orf204	2.03564	2.59913e-12
C1orf216	0.204353	0.0488576
C21orf33	3.26393	7.56917e-06
C22orf15	4.21693	0.00977258
C22orf26	1.69882	3.76465e-05
C2CD4D	2.35664	0.0448599
C2CD5	0.227839	0.0151042
C2orf42	0.229049	0.0215597
C2orf43	0.315309	0.0201389
C2orf74	0.919022	4.12478e-11
C3orf14	0.631206	0.0173753
C3orf18	0.593656	0.000792246
C3orf33	1.33646	5.81829e-09
C3orf67	1.19439	0.0675878
C4orf26	1.90451	0.0581219
C4orf27	0.355617	0.0946006
C4orf33	0.805635	4.62401e-06
C5orf42	0.689697	6.2104e-15
C5orf55	0.700703	0.0289363
C5orf56	0.489785	0.0271777
C6orf106	0.254043	0.0719825
C7orf55-LUC7L2	0.805485	9.02364e-05
C7orf73	0.345659	0.00977258
C7orf76	3.87204	0.0592299
C8orf82	0.441447	0.00989735
C9orf114	0.238101	0.0284625
C9orf139	1.39822	0.0904871
C9orf66	1.14489	4.93764e-09
C9orf69	0.192987	0.0782018
CA5B	1.15567	2.20708e-07
CAB39	0.341645	7.1243e-06
CACNA1D	2.28079	6.75584e-05
CACNB3	0.694923	0.0195669
CAGE1	3.25049	0.00885628
CALM1	0.574147	1.0897e-05
CAMK2G	0.585943	0.0793962
CAMKK2	0.665583	6.32652e-06
CAMLG	0.260922	0.0446871
CANT1	0.239985	0.0157367
CAPN1	0.237355	0.0618794
CAPN10-AS1	0.487059	0.0735286
CAPN2	0.599187	6.24244e-06
CAPS2	0.921959	0.0226943
CAPZB	0.178305	0.0606645
CARD11	0.794893	1.36034e-06
CARD6	0.925733	6.30652e-08
CASP10	0.542978	5.59067e-08
CASP2	0.335204	0.0332816
CASS4	1.05337	0.000656232
CATSPER2P1	1.04555	0.0803033
CBR3	0.64398	0.0794734
CBWD1	0.859299	6.48815e-06
CCBL2	0.338184	0.000700228
CCDC102A	0.6245	0.0282082
CCDC104	0.357613	0.0294878
CCDC115	0.266431	7.87498e-06
CCDC117	0.403595	0.00301088
CCDC120	0.621173	0.0916525
CCDC134	0.525714	0.00108675
CCDC138	0.465589	0.00295932
CCDC146	1.19117	8.9198e-22
CCDC167	0.645663	0.00159665
CCDC181	3.55872	0.0742547
CCDC22	0.229711	0.0543256
CCDC50	1.18517	2.42312e-05
CCDC61	0.473118	0.0330415
CCDC65	1.92041	0.00353517
CCDC85B	0.455556	0.00587155
CCDC89	0.975414	0.033061
CCDC90B	0.255196	0.0132874
CCDC94	0.315977	0.00200928
CCDC97	0.175094	0.039686
CCL23	2.86167	0.00546491
CCL5	0.474033	0.00798553
CCM2	0.371526	0.0259436
CCNB1IP1	0.487327	2.9457e-05
CCND3	0.657314	0.0001103
CCNG1	0.712201	8.29334e-06
CCR1	0.566799	0.0619429
CCR6	1.45647	0.0010671
CCS	0.224783	0.0581426
CCT7	0.219362	0.0803815
CCZ1	0.569611	4.74681e-05
CD200R1	0.758922	0.0916525
CD226	1.07176	0.000785363
CD244	1.39327	0.000959821
CD2BP2	0.184138	0.0365035
CD38	0.828272	0.000372705
CD3E	0.208626	0.0316796
CD40LG	0.707895	0.00352238
CD46	0.191647	0.0123746
CD48	0.808406	5.87765e-05
CD52	0.36849	0.0202595
CD55	0.748172	0.0127439
CD6	0.338726	0.00456246
CD70	1.42519	0.0570078
CD80	0.87708	0.0573087
CD93	1.88801	0.0525701
CD96	0.214411	0.0424996
CD99	0.499743	0.00454459
CD99P1	0.622449	8.81495e-05
CDC123	0.197004	0.0039169
CDC14A	0.570465	0.00265458
CDC14B	1.28894	0.000651777
CDC16	0.355718	0.00128636
CDC23	0.172048	0.047686
CDC25B	1.03005	0.00084454
CDC73	0.374784	0.0184604
CDIPT	0.328098	0.00655422
CDK2	0.434674	0.0746673
CDK6	0.57948	3.11032e-08
CDKL1	0.252688	0.0253466
CDKL4	0.954464	0.0687445
CDS2	0.292302	0.00241104
CELSR3	2.2738	0.000665909
CEND1	1.11177	0.0932068
CENPK	0.735503	0.00914739
CEP152	1.65935	5.90048e-09
CEP164	0.373515	2.30823e-05
CEP250	0.278569	0.00243769
CEP41	0.564244	0.00354219
CEP63	0.267252	0.0221814
CEP85L	0.401415	2.14978e-05
CERS5	0.215295	0.0470285
CFH	1.67544	0.0304105
CFL2	0.433656	0.0348674
CFP	1.45535	0.0374514
CHAF1B	0.619582	0.0266518
CHCHD7	0.226859	0.0201109
CHD4	0.274621	0.0166352
CHDH	4.23022	4.30245e-07
CHI3L2	1.8136	0.0454989
CHUK	0.151785	0.0296662
CHURC1-FNTB	1.16235	0.00532383
CIAPIN1	0.190207	0.0983321
CIC	0.430582	0.00115029
CINP	0.399398	0.00714995
CISD1	0.371102	0.0353524
CLEC2D	0.541485	0.00413013
CLIC1	0.266401	0.00594043
CLIP1	0.165612	0.0514286
CLIP4	0.26654	0.0933379
CLPP	0.348168	0.0514226
CLPTM1L	0.121944	0.0956891
CLSTN1	0.233741	0.0120741
CMAS	0.224868	0.0334441
CMC1	0.819025	1.04582e-05
CNBP	0.314351	0.00291342
CNIH4	0.256803	0.0907679
CNOT8	0.177597	0.03215
COG4	0.256426	0.0784687
COL18A1	1.93838	0.012277
COLGALT2	2.73773	7.44262e-15
COMMD3-BMI1	0.376931	0.0894792
COMT	0.21045	0.0685545
COPS2	0.19157	0.0234782
COPS4	0.299576	0.019685
COQ10A	0.560125	0.000963034
COQ3	0.598835	0.00858934
COTL1	0.413605	0.0718895
COX20	0.350403	0.000105245
COX7A2L	0.269471	0.0605268
CPA5	7.74599	1.03443e-08
CPOX	0.609654	0.015636
CPSF2	0.264899	0.0537052
CPSF3	0.267101	0.00568572
CPT1C	2.78276	3.89329e-06
CREB3L4	0.431356	0.0151187
CRELD1	0.419987	0.0581414
CRELD2	0.407906	0.00493453
CRLF2	1.61228	0.0284625
CRMP1	2.99474	9.61721e-26
CRNDE	2.85757	2.12086e-20
CROT	0.450342	0.0365757
CRYBB2P1	0.352971	0.00119469
CSNK1A1	0.13016	0.027091
CSNK1G1	0.37205	0.000952689
CSPP1	0.198898	0.0827292
CSRP1	0.308491	0.00191983
CSTF1	0.218122	0.00342434
CSTF2T	0.21152	0.0223265
CTAGE15	5.5724	0.000259075
CTDSPL	1.02261	0.0130773
CTH	2.50359	0.000297543
CTNNBIP1	0.341895	0.0862426
CTPS2	0.395052	0.00113085
CTSW	0.919887	0.0904871
CUEDC2	0.280046	0.0153103
CUTC	0.291859	0.00192479
CXCL11	3.18954	0.0819644
CXorf23	0.332883	0.0509327
CYB561	1.24226	0.00603538
CYB561D2	0.378146	0.0151208
CYB5B	0.219579	0.0740037
CYFIP2	0.498143	0.0197703
CYP4F22	2.52957	0.00497861
CYP51A1	0.571392	0.00953331
CYS1	1.95603	0.00307424
CYTH1	0.3349	0.0570423
DAAM1	0.721844	0.0258931
DAP3	0.206034	0.0583531
DCAF11	0.259169	0.000517111
DCAF17	0.247906	0.00124603
DCLRE1C	0.180445	0.0707245
DCPS	0.305659	0.0119415
DCTN1	0.164678	0.0391592
DCTN3	0.333534	0.0364764
DCTN6	0.327905	0.012648
DCUN1D1	0.237066	0.000578747
DCUN1D5	0.25898	0.0819959
DDB2	0.780124	4.83544e-09
DDIT4L	2.29193	0.0229246
DDRGK1	0.301662	0.00458594
DDX1	0.156872	0.0375097
DDX3Y	9.57737	2.85484e-08
DDX50	0.17666	0.00350243
DENND2C	2.26514	0.0166021
DENND5A	0.896342	0.00629121
DEPDC4	1.31858	0.0125812
DEPDC5	0.269665	0.00180009
DEPDC7	1.0472	0.0300206
DERA	0.340649	0.0455949
DERL2	0.14258	0.0257058
DFFA	0.334994	0.0301538
DGCR14	0.227191	0.0432278
DGKI	4.08119	3.73766e-06
DHCR24	1.14443	0.0120681
DHCR7	0.309951	0.0581289
DHFRL1	0.245298	0.012634
DHODH	0.440469	0.0502976
DHPS	0.187168	0.0771615
DHRS13	0.31508	0.0701118
DHRS4L1	1.08845	0.0259698
DHRS4L2	0.326813	0.0237538
DHRS7	0.529234	0.0103114
DHX40	0.234669	0.0158581
DHX8	0.147178	0.000600436
DIAPH1	0.414123	0.00134829
DIP2A	0.283582	0.0360898
DIXDC1	2.10299	0.000196655
DLEU1	0.703966	0.00728348
DLG5	2.0539	0.00361168
DMPK	0.894242	0.000232477
DMTN	1.30696	3.60908e-08
DMWD	0.506475	0.00680544
DNAJB11	0.262913	0.00149268
DNAJC9	0.418639	0.0444991
DOCK2	0.16763	0.05407
DOCK8	0.397104	2.69728e-07
DOCK9	0.839539	2.0946e-07
DOK4	1.02154	0.0231199
DOLK	0.237705	0.0940839
DOLPP1	0.371292	0.00654494
DPP3	0.295161	0.0143972
DPP4	1.11642	1.81991e-08
DSTN	0.814728	0.000219321
DTD1	0.229366	0.0893666
DTD2	0.29935	0.0538485
DTX3	0.713235	0.0894299
DUS2	0.409517	0.0014173
DUSP18	0.366528	0.0134398
DUSP23	0.608158	0.00194912
DUSP5	0.868799	0.0901699
DYNC1I2	0.264741	0.0036534
DYNC1LI1	0.180548	0.00889853
DYNLT1	0.721021	1.46504e-09
DYNLT3	0.421161	0.0259087
DZIP3	1.44408	7.71922e-09
E2F7	0.824397	0.0956891
EBP	0.67488	0.000821334
EBPL	0.606213	0.0369619
EDA2R	1.60383	9.3032e-05
EDARADD	0.788964	0.00121069
EDEM3	0.250859	0.000486002
EED	0.299485	0.000908022
EEF1DP3	1.25356	0.0295798
EEF2K	0.246624	0.0168663
EGLN3	2.92194	0.0558836
EHHADH	1.44734	0.000385528
EI24	0.207737	0.0338092
EID1	0.428571	0.00103009
EIF1AY	11.4679	9.53215e-10
EIF2AK3	0.436978	0.0550359
EIF2AK4	0.44631	0.0132445
EIF2B3	0.336475	0.0413594
EIF4A3	0.237942	0.0577069
EIF4E3	0.731267	0.0017198
ELAC1	0.281623	0.0110028
ELF1	0.316071	0.015446
ELMO2	0.370219	0.0289853
ELOVL4	1.21578	0.065877
ELOVL6	0.744165	3.15604e-06
ELP3	0.492692	8.35173e-11
ELP6	0.255634	0.088112
EMC3-AS1	0.472512	0.00759974
EMP3	0.744551	0.00147673
ENO1-AS1	1.04314	0.0873642
ENPP6	3.11044	0.00404933
EPB41L4B	4.01036	0.0718895
EPHB6	1.08811	0.0145341
EPS15L1	0.194488	0.0222473
EPS8L1	0.839384	0.0561873
ERAP1	0.385845	0.000360153
ERCC2	0.355408	0.0976764
ERCC3	0.187236	0.0273466
ERMP1	0.825813	0.000289112
ERO1L	0.377983	0.0533195
ERO1LB	0.280139	0.0670789
ERVFRD-1	4.58308	0.0265915
ESYT1	0.199038	0.0975875
ESYT2	0.550906	0.000582472
ETF1	0.327726	0.00340625
ETS1	0.58306	0.0228306
ETV1	4.56427	0.0024144
ETV3	0.410607	0.0598657
EVC	3.03734	2.93912e-15
EVC2	4.23725	1.43696e-16
EVL	0.386527	0.0424592
EXOC7	0.201905	0.0326207
EXOG	0.315081	0.00454904
EXOSC1	0.212885	0.0195335
EXOSC9	0.257828	0.0694389
EXT1	0.376618	0.0130773
EXT2	0.326392	0.0383104
EXTL2	1.22898	0.0394584
EZR	0.30287	0.00212882
F2R	0.631024	0.0609424
FAM109B	2.3203	3.57279e-14
FAM122B	0.334461	0.000508629
FAM127B	0.48277	0.0046231
FAM149B1	0.301941	0.0106078
FAM161A	0.820216	0.0335827
FAM169A	1.58897	0.00298165
FAM173B	0.308714	0.0634131
FAM179A	1.21533	1.46756e-07
FAM200B	0.260189	0.0536571
FAM207A	0.497201	0.0142241
FAM209A	0.787319	0.031877
FAM210B	0.648667	0.00308618
FAM221A	1.46104	0.00192001
FAM32A	0.152962	0.0257861
FAM46C	0.605239	0.0160645
FAM65B	1.20393	1.49797e-05
FAM66B	1.63532	0.000250321
FAM86B1	1.53426	0.0696351
FAM8A1	0.972208	2.52209e-08
FAM91A1	0.325472	0.00193747
FAM98C	0.406484	0.0399797
FANCM	0.305961	0.0531317
FARS2	0.527682	0.0289853
FAS	0.595256	0.000757934
FASTKD1	0.39204	0.0114097
FAT4	3.0206	0.00955179
FBN1	1.87742	0.063067
FBXL18	0.235877	0.040212
FBXL19	0.377585	0.0626889
FBXL8	0.575373	0.0492987
FBXO18	0.314599	0.00242946
FBXO21	0.363982	0.004831
FBXO28	0.16896	0.0151156
FBXO33	0.21209	0.0316332
FBXO36	0.862602	0.00774665
FBXO41	0.545876	0.00187463
FBXO44	0.393839	0.0567304
FBXO45	0.31227	0.0289853
FBXO6	0.369729	0.0804157
FBXO9	0.262085	0.00842019
FBXW2	0.267045	0.00103022
FCRL6	0.83714	0.0253466
FDFT1	0.542406	0.000331536
FDXR	1.32303	2.79043e-12
FEZ2	0.42502	0.000405037
FGFBP2	4.65816	7.63641e-06
FGFR1OP2	0.322506	9.18799e-05
FKBP11	0.820212	0.0266518
FKBP3	0.338582	0.00837553
FKBP5	0.857524	0.0893272
FKBP7	1.11454	0.0210094
FKBP8	0.283002	0.0296331
FKBP9	2.01563	0.0737423
FLI1	0.43698	0.000182942
FLJ20021	0.744559	0.00486702
FLJ22447	0.684211	0.0564911
FLJ37453	0.354554	0.0663965
FLJ38576	0.676236	0.0562565
FLJ38668	1.03083	0.00953331
FLYWCH1	0.54977	0.00132006
FOCAD	0.719848	2.90811e-05
FOPNL	0.321887	3.70193e-05
FOSL1	0.619103	0.0623214
FOXD4	1.8861	0.000733987
FRG1B	1.58583	0.0198933
FRY	1.5209	4.01254e-06
FSD1	1.61891	6.83642e-06
FUT8	0.390928	0.0562565
FUZ	1.0658	4.37797e-06
FYB	0.500157	0.0488117
GADD45A	0.630735	0.0747453
GALK1	0.463128	0.00361329
GALNT4	0.45679	0.0209074
GAS2L1	3.10457	5.78268e-16
GATSL3	0.532914	0.0349407
GBP1	0.538647	0.0379532
GBP5	0.988726	0.00104438
GCAT	1.00818	0.00260179
GCH1	0.362206	0.000421426
GCNT1	1.13403	0.00171025
GCSH	0.526814	0.0619547
GDAP1	0.462807	0.00100515
GDE1	0.39997	0.00708645
GGA1	1.17648	0.00136951
GGPS1	0.212891	0.00677246
GINS2	0.82395	0.0904979
GLE1	0.357964	0.00117446
GLG1	0.198123	0.081801
GLI4	0.460072	0.0305892
GLMN	0.38401	0.000679253
GLO1	1.13979	0.00141636
GLS	0.261407	0.0141534
GLTPD1	0.365727	0.0316299
GMPR2	0.400547	0.000640965
GNB5	0.270058	0.0253907
GNE	0.223032	0.0300953
GNG4	3.57275	0.055942
GPANK1	0.234329	0.0985151
GPATCH11	0.350374	0.00212882
GPCPD1	0.401955	0.0313659
GPD1L	0.562954	0.0018794
GPN1	0.298349	0.0258492
GPN3	0.425987	0.00458119
GPR15	0.921127	0.031731
GPR155	1.42236	4.76581e-05
GPR171	0.857671	1.14112e-06
GPR19	0.603659	0.0169864
GPR27	1.46497	0.0216491
GPR56	2.02576	0.00104556
GPR65	1.00989	0.00371664
GPR89A	0.325379	0.0164506
GPR89B	0.807479	9.11119e-05
GPRIN3	0.622429	0.000711424
GPSM3	0.248603	0.0214791
GSKIP	0.293145	0.0414095
GSPT2	0.508821	0.0688094
GSTK1	0.34776	0.00155039
GTF2B	0.123989	0.0581536
GTF2E2	0.243459	0.0151156
GTF3C1	0.162585	0.0111532
GTF3C3	0.143889	0.0227574
GTPBP8	0.47694	0.0179284
GUCY1A2	4.02887	0.00100274
GUF1	0.158512	0.0958313
GYG1	0.426277	0.0140143
GYLTL1B	2.10424	0.0516863
H1FX	0.524594	0.0105916
H3F3A	0.510028	0.0585956
HABP4	0.50876	8.31774e-06
HACL1	0.396653	1.47183e-05
HARBI1	0.364257	0.0924043
HAT1	0.274703	0.039636
HAUS4	0.532097	0.00458594
HCFC1R1	0.456014	0.0469154
HCRT	3.44039	0.066581
HDAC1	0.323394	0.0573323
HDAC3	0.232487	0.0151156
HDAC8	0.245497	0.00852468
HEATR5B	0.207564	0.0292102
HEATR6	0.404129	3.96727e-07
HEBP2	0.460194	0.0802166
HECTD3	0.182854	0.0430095
HELZ	0.451468	0.00194912
HERC2P3	1.85075	0.000425444
HIAT1	0.230399	9.84534e-05
HIBCH	0.380347	0.0576701
HINT1	0.296637	0.0502106
HIP1	0.618796	0.00813865
HIST1H1A	1.02509	0.0407228
HIST1H4F	0.842481	0.0675954
HIST4H4	0.687685	0.00836516
HLA-DQB1	1.50383	3.24731e-07
HMGCR	0.337172	0.0553371
HMGCS1	0.440632	0.0031131
HMGN4	0.318124	3.36361e-05
HMHA1	0.21401	0.0697039
HMOX2	0.388649	0.00284003
HN1	0.507002	0.000201173
HNRNPLL	0.474471	0.0113191
HPRT1	0.592276	0.0034448
HPS5	0.160768	0.0686107
HSD11B1L	0.661799	0.0553371
HSDL2	0.551062	0.00832397
HSF2	0.394345	0.0158581
HTATSF1	0.543477	0.000243212
IAH1	0.289858	0.0353147
IBA57	0.578729	0.000329973
ICAM2	0.760993	0.0368102
ICAM3	0.401948	0.00672484
ICK	0.226378	0.0229729
ICOS	0.688354	0.0365035
ID2	0.35333	4.523e-06
IDNK	0.244306	0.0719244
IFI27L1	1.1686	0.000114549
IFI44	1.48341	0.00713928
IFIT5	0.784968	0.0545294
IFITM1	0.744719	0.0730472
IFT122	0.395244	0.0595516
IFT80	0.301104	0.000298818
IGFBP3	3.27241	7.88849e-07
IGSF8	0.716034	0.0353969
IKBIP	0.389841	0.0930572
IKBKAP	0.179442	0.0336411
IKBKG	0.198763	0.0449835
IL10RA	0.487682	0.0149979
IL10RB	0.262568	0.013353
IL11RA	0.702655	0.0727231
IL15	0.536748	0.0268151
IL17RB	5.35342	9.55434e-11
IL18RAP	1.47624	9.0388e-05
IL3RA	1.6143	0.0236688
ILDR1	1.82159	0.0487813
ILVBL	0.464838	0.0942715
ING1	0.743707	0.011462
ING3	0.23332	0.0324656
INO80E	0.327768	0.00580748
INPP5D	0.388161	0.00826274
INTS12	0.251894	0.00881385
INTS4L1	3.52922	2.29702e-09
INTS4L2	4.4116	0.0472749
INVS	0.497205	0.057256
IPCEF1	0.880033	0.0143192
IPP	0.213816	0.0966043
IQSEC1	0.440783	0.00120352
IRAK1	0.358125	0.0487566
IRAK1BP1	0.599376	0.00229564
IRF3	0.30879	0.0539943
IRS4	5.5352	0.0250991
IRX3	2.10821	0.0864466
IRX5	3.42511	3.49483e-06
ISCA1	0.313023	0.00388615
ISY1-RAB43	0.431358	0.0269861
ITGA1	0.79866	0.00174549
ITGA4	0.657032	0.0200779
ITGA6	1.77832	0.00672484
ITGB7	0.5931	0.0299907
ITK	0.77758	0.000945194
ITPR2	0.305177	0.00127313
IVD	0.728876	5.02867e-05
IVNS1ABP	1.28648	1.52149e-16
JAKMIP1	0.638076	0.0009841
JKAMP	0.369691	1.08454e-05
JUND	0.283849	0.0541325
KANSL3	0.161972	0.0984445
KAT2B	0.459313	0.0353524
KAT7	0.118273	0.0174073
KATNA1	0.278635	0.0179298
KATNAL1	0.49204	0.00625171
KATNB1	0.38262	0.00488442
KCNA2	1.68529	0.00299517
KCNA3	1.00732	3.49722e-05
KCNAB2	0.808485	0.0132932
KCNH8	4.50771	0.0157673
KCTD18	0.272019	0.000292776
KCTD20	0.204082	0.0704321
KCTD7	0.526936	0.000952689
KCTD9	0.443057	0.00974729
KDELC1	1.00863	0.00262874
KDELR1	0.214026	0.0655693
KDM4B	0.28625	0.0723351
KDM5D	9.79822	4.35457e-09
KGFLP1	1.07274	0.00636159
KHK	1.17029	1.94062e-05
KIAA0040	0.302707	2.09627e-06
KIAA0141	0.364957	0.000328127
KIAA0226	0.221344	0.0121086
KIAA0586	0.272026	0.00837889
KIAA1211	2.90317	0.00242849
KIAA1551	0.355462	0.0731377
KIAA1586	0.311022	6.99186e-05
KIDINS220	0.255993	0.00844053
KIF3C	0.795359	4.4371e-05
KIF5A	1.79897	0.00177032
KLB	4.8754	0.00150466
KLC1	0.389239	0.0424236
KLF2	1.86364	0.0276173
KLF7	0.603681	0.00137758
KLHDC4	0.439016	0.00966378
KLHL12	0.277968	0.000599449
KLHL15	0.6064	2.00475e-06
KLHL17	0.314888	0.0765658
KLHL42	0.30219	0.000161444
KLHL7	0.238949	0.0281107
KLLN	0.89328	0.000872304
KLRF1	3.95141	0.00477546
KMT2A	0.293509	0.062942
KPNB1	0.182969	0.0204992
KPTN	0.635477	0.0210501
KRT8	2.76492	0.0768072
L2HGDH	0.485437	0.0693608
LANCL1	0.544547	4.19058e-05
LARP7	0.197353	0.0860706
LCK	0.239082	0.00837889
LCLAT1	0.271018	0.0304739
LCMT1	0.27493	0.038187
LCMT2	0.2566	0.0551409
LDLR	0.539501	0.0708475
LETM1	0.206686	0.024282
LETMD1	0.186374	0.048269
LGALS1	0.734682	0.0362457
LGALS8-AS1	0.990853	0.0365035
LIFR	2.02648	0.0690452
LIMA1	0.611406	0.021584
LIME1	0.958724	0.0412917
LIMK2	0.41965	0.0129258
LIN7A	2.63726	0.00104597
LIN7B	0.557193	0.0971442
LINC00035	1.01367	0.0538452
LINC00092	0.593959	0.01532
LINC00278	7.55853	8.59406e-06
LINC00294	0.642872	0.00613624
LINC00384	1.60321	0.0977694
LINC00526	0.762455	0.0315026
LINC00528	0.633344	0.00229041
LINC00599	4.01575	3.03722e-10
LINC00649	0.96931	4.38361e-08
LINC00657	0.20767	0.0485371
LINC00667	0.381362	0.0300224
LINC00673	1.31696	0.0709146
LINC00880	1.48329	0.0278615
LINC00883	1.22138	0.00477061
LINC00892	0.655037	0.0142882
LINC00899	2.40974	0.00225978
LINC00900	1.57981	0.0665144
LINC00920	0.888051	0.0033296
LINC00938	0.602716	6.35528e-07
LINC00944	2.63219	2.69039e-06
LINC00954	2.30336	6.95884e-06
LINC00957	0.941732	0.0352158
LINC01137	0.604223	0.0570164
LMBRD2	0.208409	0.00438491
LMO4	0.640838	0.00340268
LMTK2	0.202384	0.00458594
LMTK3	1.10492	0.035457
LNPEP	0.261955	0.0105601
LOC100129316	2.59007	1.06463e-06
LOC100129361	0.25122	0.0138565
LOC100129518	0.946547	0.0702177
LOC100130992	0.796935	1.94755e-05
LOC100132832	0.554941	0.0266045
LOC100132891	0.577785	0.0320116
LOC100289455	0.92412	0.000201362
LOC100294145	0.421637	0.0162881
LOC100499484	0.881723	4.49043e-05
LOC100499484-C9ORF174	1.11361	0.00174549
LOC100505501	0.484709	0.00143083
LOC100505622	0.892403	0.0653038
LOC100505761	0.493538	0.0585956
LOC100505812	0.834794	1.08102e-17
LOC100506411	1.37864	0.0443941
LOC100506538	0.811857	0.00255735
LOC100507103	1.68345	0.000297543
LOC100507412	0.995675	0.0186878
LOC100507507	0.597421	0.0416953
LOC100630918	0.480562	0.0703143
LOC100996756	1.92165	0.00828473
LOC101060398	0.914648	0.045367
LOC101926937	0.717802	0.0793037
LOC101927002	0.955437	0.00976306
LOC101927095	3.4069	0.0020691
LOC101927104	0.844777	0.0313776
LOC101927594	0.790068	0.0847905
LOC101927628	0.791509	0.00212882
LOC101927662	0.655668	0.038367
LOC101927732	0.622121	0.0803033
LOC101927837	0.902383	0.00515402
LOC101927902	1.45101	0.0817122
LOC101928054	0.495807	0.00282441
LOC101928059	0.937258	0.0889162
LOC101928061	0.517677	0.00372541
LOC101928069	0.836367	0.0575476
LOC101928102	4.34754	0.0691196
LOC101928126	0.646026	0.0235513
LOC101928189	0.801819	0.00220295
LOC101928230	0.596833	0.00271017
LOC101928373	1.12746	0.00025102
LOC101928589	7.51256	0.0114898
LOC101928632	5.63696	0.0326207
LOC101928657	0.469257	0.0262136
LOC101929047	1.75127	0.000860322
LOC101929098	0.95139	0.0531894
LOC101929125	2.12261	0.000423932
LOC101929145	0.574092	0.000223301
LOC101929381	2.98101	0.0894715
LOC101929531	0.899996	0.00265558
LOC101929574	0.860058	0.00297825
LOC101929645	21.6914	7.36917e-11
LOC101929715	0.6481	0.0839351
LOC101929790	2.39717	0.00458119
LOC101929837	1.24868	0.00212859
LOC101930531	4.33208	8.45729e-05
LOC102723316	4.69728	0.00831753
LOC102723352	4.93393	0.00825112
LOC102723360	4.20783	6.80903e-08
LOC102723552	4.2449	0.0740037
LOC102723582	0.927783	0.0553371
LOC102723652	0.761902	7.42689e-05
LOC102723733	0.675036	0.010484
LOC102723741	1.35967	0.0259087
LOC102723864	0.87013	0.0442361
LOC102723878	1.22161	0.0686107
LOC102723892	1.1484	0.0368953
LOC102723897	0.382541	0.0143517
LOC102723926	0.560277	0.071358
LOC102724164	0.796323	0.0328304
LOC102724248	1.00092	0.0477721
LOC102724281	1.97691	0.0601027
LOC102724345	1.64636	9.72438e-09
LOC102724364	0.502912	0.0515291
LOC102724371	1.49916	0.0557554
LOC102724466	2.23378	0.0898174
LOC102724571	1.08303	0.000292776
LOC102724614	0.407779	0.0475379
LOC102724667	2.30947	0.00674516
LOC102724681	0.544556	0.0947202
LOC102724765	0.638413	0.0789513
LOC102724770	1.54661	0.0297642
LOC102724797	3.03095	0.041652
LOC102724951	6.49135	0.00786978
LOC148413	0.367513	3.62031e-05
LOC151174	3.17021	0.00677246
LOC283788	3.97956	3.49544e-40
LOC374443	0.392143	0.000809425
LOC389831	3.45879	5.02867e-05
LOC439994	0.53388	0.0356628
LOC613038	1.24891	0.0564976
LOC642648	3.0462	0.0683858
LOC646278	2.33112	0.00577202
LOC728769	0.467841	0.0194224
LOC729040	1.25908	0.031991
LOC93622	0.452478	5.20929e-05
LONP2	0.169585	0.0839678
LOXL2	1.30264	0.000606561
LPCAT3	0.271563	0.0222574
LRFN3	0.624898	0.0194629
LRMP	0.769696	0.00585358
LRP11	0.666431	0.0063644
LRP5	0.959023	0.0201875
LRRC14	0.387986	0.00156291
LRRC20	0.528476	0.0107148
LRRC28	0.405377	0.0257382
LRRC37A3	0.680701	0.0458793
LRRC42	0.479012	0.00957663
LRRC45	0.510519	0.00236447
LRRC57	0.58045	5.07001e-05
LRSAM1	0.327064	0.0267116
LSM1	0.19606	0.0107549
LSM2	0.614218	0.0014173
LSP1P3	4.11777	0.0854527
LSS	0.329055	0.089622
LTB4R	0.751284	0.0202375
LTB4R2	0.732506	0.0107111
LUCAT1	1.50842	6.95063e-05
LY9	1.63165	0.00194912
LYRM1	0.384785	0.000205904
LYRM7	0.305268	0.0366113
MAMLD1	1.07221	1.88955e-06
MAN1A1	0.673343	0.00255164
MAN2B2	0.205777	0.005409
MAP3K10	0.514981	0.0169451
MAP3K12	0.409869	0.016036
MAP3K13	1.05324	0.00947402
MAP3K3	0.250913	0.0625436
MAP3K5	0.542051	0.000240069
MAP3K8	1.12797	0.0581289
MAP4	0.216836	0.0878227
MAP7D3	0.223415	0.0155369
MAPK3	0.479842	0.000790328
MAPK7	0.335558	0.0462382
MAPK8	0.363966	0.000472729
MAPK8IP1	0.696279	0.0441441
MAPKAPK3	0.342415	0.0168539
MAPKAPK5-AS1	0.373552	0.015019
MARCH10	2.93436	0.0850708
MARCH2	0.319818	0.00852468
MB21D2	0.760909	0.00379917
MBD1	0.134401	0.0651784
MBNL3	0.385245	0.020787
MBOAT1	0.552429	4.16639e-11
MBOAT2	0.860263	0.000703293
MBP	0.401394	6.45577e-05
MBTPS2	0.390799	0.0770469
MCCC2	0.298928	0.00630886
MDFIC	0.884261	6.0138e-05
MDGA1	0.80931	0.012488
MDH2	0.13978	0.078534
MDM1	0.280887	0.0864466
MED20	0.516446	1.30958e-08
MED21	0.165393	0.091659
MED30	0.323017	0.0568412
MEGF9	0.414623	0.0014173
MEI1	0.296439	0.0673649
MEN1	0.250067	0.067236
METTL4	0.291706	0.0178362
METTL5	0.177246	0.0732037
METTL6	0.274801	0.00117446
MFAP3	0.211372	0.0157021
MFHAS1	0.327361	0.0494013
MFN1	0.183246	0.075345
MFSD4	0.850858	0.0305892
MFSD6	0.40387	6.83642e-06
MGC70870	2.11618	0.053104
MGST2	1.57204	0.000261971
MIA2	1.73126	0.00135717
MIER1	0.2318	0.0110028
MIIP	1.2086	0.0145928
MIR17HG	0.838608	0.0023262
MIS18BP1	0.524962	0.00321937
MKNK1	0.531198	0.0141614
MKRN2	0.240694	0.00280448
MLLT11	1.10052	0.00192382
MMADHC	0.210222	0.0845554
MMD	0.283489	0.0423411
MMGT1	0.279591	0.0549174
MMP2	2.94745	0.0330278
MMP24-AS1	0.347306	0.0983321
MMS22L	0.363909	0.0549321
MOB3A	0.422938	0.0551808
MOCS2	0.217777	0.0356582
MORC2	0.322367	0.0502853
MOSPD3	0.834329	0.0182721
MPC2	0.206513	0.0904871
MPHOSPH9	0.391749	0.0632989
MPRIP	0.214442	0.0271729
MPST	0.433883	0.0109756
MPZL3	0.77881	0.000571119
MRPL1	0.331776	0.0097827
MRPL23	0.269526	0.0932852
MRPL27	0.431608	9.76761e-05
MRPL28	0.419721	0.00053331
MRPL45	0.281862	0.0179108
MRPL53	0.335294	0.0428469
MRPS11	0.170413	0.0828402
MRPS36	0.282741	0.068454
MRPS9	0.216136	0.0320172
MSC	0.465985	0.0469247
MSH2	0.395681	0.0598313
MSI2	0.403157	0.00017732
MSMO1	0.398354	0.00837889
MT1E	1.9347	0.0520617
MT1X	0.590591	0.0219796
MT2A	1.61839	0.00103954
MTF2	0.204957	0.000967092
MTM1	0.598367	0.0168981
MTMR12	0.228598	0.0961639
MTMR4	0.451684	1.77736e-05
MTOR	0.130974	0.0787122
MTRR	0.213273	0.0345437
MTSS1	0.644519	6.85039e-05
MTTP	2.71683	0.0933566
MVB12A	0.433624	0.0273584
MVB12B	1.82886	0.0663658
MVK	0.524394	0.0407228
MYBL1	0.662962	0.043758
MYEOV2	0.26022	0.0664264
MYL12A	0.292032	0.0682447
MYNN	0.237069	0.0378778
MYO18A	0.162606	0.0981608
MYO1F	0.315498	0.000926515
MYO1G	0.704425	1.72701e-05
MYO5A	0.246484	0.0226294
MYOM1	0.565225	0.0487264
MZF1	0.370564	0.0897671
MZT1	0.448342	0.0458956
MZT2B	0.536814	0.0249675
NAAA	0.667874	4.22059e-05
NABP2	0.355015	0.0146517
NADSYN1	0.165151	0.0719105
NAE1	0.363253	0.00117446
NAGA	0.589406	0.000123639
NAIF1	0.392744	0.0376178
NAP1L5	0.457608	0.0244952
NAPRT1	0.55308	0.000232477
NAT14	0.885416	0.0017288
NBEAL1	0.405004	2.56353e-09
NBPF12	0.532643	0.0409787
NBPF14	0.331449	0.0165291
NBPF8	0.652834	0.000172738
NCK2	0.316322	0.00502103
NCOA7	0.485304	2.40764e-07
NDNF	3.66156	0.0249467
NDRG3	0.355726	0.00861053
NDUFA11	0.200126	0.0338079
NDUFB11	0.30182	0.0365687
NDUFB7	0.197768	0.0897671
NDUFB9	0.269883	0.0441371
NDUFC1	0.471623	1.15757e-05
NDUFV2	0.572379	0.0158581
NEDD1	0.244629	0.0795261
NEDD8	0.188883	0.0756541
NEDD9	0.524097	0.0247253
NELFB	0.183475	0.0736906
NET1	0.865755	0.00383075
NFATC3	0.538756	0.00300434
NFIL3	0.843581	0.0381863
NFKBIL1	0.428001	0.0485298
NFU1	0.470899	0.0143966
NHSL2	2.41164	0.0515575
NICN1	0.305771	0.00835292
NIPSNAP1	0.536521	2.62177e-07
NLGN4Y	9.21078	5.009e-06
NLRP6	2.02926	0.0985151
NME1	0.402017	0.0506013
NMT1	0.213429	0.00836127
NMT2	0.539137	0.00965267
NNT	0.283409	0.0394029
NOA1	0.31117	0.006921
NOB1	0.199616	0.0990216
NOL12	0.237049	0.0506013
NOP14-AS1	0.614009	5.19195e-06
NOP56	0.302427	0.000501439
NPAT	0.448104	3.22864e-10
NPDC1	1.54457	0.0239054
NPIPA1	0.326342	0.0194629
NPIPA8	1.9244	0.00151795
NPIPB15	3.23295	2.16223e-14
NPRL2	0.377134	0.000115427
NQO1	1.66211	1.94351e-12
NRDE2	0.627637	6.95884e-06
NSD1	0.235133	0.000519676
NSL1	0.359744	2.58019e-05
NSMF	0.499978	0.00900561
NSUN6	0.337031	0.0460588
NT5DC2	1.48963	7.66741e-06
NTHL1	0.510896	0.0326209
NTPCR	0.442089	0.022203
NUDT1	0.489557	0.00147293
NUDT15	0.768223	3.87291e-09
NUDT16	0.402872	0.0320244
NUDT16L1	0.349917	0.0174716
NUDT18	0.355243	0.00773035
NUDT2	0.64273	0.00012211
NUDT5	0.412272	0.00503038
NUGGC	1.50051	0.00713928
NUP160	0.248842	0.0775211
NUTM2A	0.606084	1.73991e-06
NUTM2B	0.341576	0.0365035
NXPE3	0.77023	4.40653e-36
OARD1	0.293258	0.00761987
OGDH	0.725541	0.000158325
OGG1	0.538481	0.00515874
OPTN	0.156872	0.0124844
OR52N4	1.40221	0.0197818
ORMDL1	0.292738	0.00246781
ORMDL2	0.332479	0.0214525
OSTF1	0.382546	0.0360717
OTUD6B	0.197642	0.0865237
OVCA2	0.297058	0.0308762
OXCT1	0.281248	0.0491526
OXR1	0.309346	0.0232331
P4HTM	0.285785	0.0675132
PAAF1	0.647999	8.45314e-06
PACRGL	0.283733	0.0646994
PAG1	0.416169	0.00705126
PAICS	0.502087	0.0463486
PANK2	0.191547	0.0284395
PAQR3	0.57775	3.5149e-06
PAQR8	0.747551	5.02685e-06
PARD6A	0.64056	0.00163305
PARP10	0.42931	0.0774012
PARP15	0.596961	0.0839948
PARP8	0.420876	0.0111584
PCBD1	0.504338	0.00059768
PCCB	0.526359	0.00100642
PCDH12	1.71693	0.041925
PCIF1	0.162266	0.0523626
PCMT1	0.291166	0.00930801
PCNA	0.704408	0.00182957
PCNX	0.319796	0.0137065
PCNXL4	0.368571	3.14827e-05
PCOLCE-AS1	3.2583	0.086493
PCSK7	0.480813	0.000229094
PCYOX1L	0.547969	0.00417886
PCYT2	0.307893	0.00513831
PDE4D	0.440541	0.0308928
PDE6D	0.204797	0.0719163
PDIA3P1	0.542789	0.0255585
PDK2	0.630002	0.00213656
PDP1	0.278722	0.019313
PDP2	0.481849	5.73944e-05
PDSS1	0.513884	0.00081023
PDXP	0.320888	0.0740644
PDZD11	0.212354	0.0757309
PET117	0.192694	0.0813909
PEX1	0.256704	2.05175e-05
PEX11G	1.88034	0.000869466
PEX16	0.236637	0.0955696
PEX19	0.279687	0.000919795
PEX26	0.213828	0.0601766
PEX5	0.339534	0.0914
PEX5L	4.32476	1.40859e-07
PEX7	0.519826	0.00113993
PGLYRP2	1.87391	0.0717498
PHF19	0.288548	0.0482952
PHF6	0.31379	0.0204414
PHIP	0.22843	0.062153
PHKA2	0.221992	0.042219
PHLDA3	0.83546	0.0145341
PHPT1	0.446053	0.0320176
PHYH	0.519728	0.00150681
PIAS3	0.242017	0.0802921
PIGA	0.581315	0.00843574
PIGC	0.314089	0.00428748
PIGF	0.378491	0.00705126
PIGG	0.326351	0.0218351
PIGS	0.339298	4.90253e-09
PIGV	0.264972	0.030991
PIK3CD	0.313649	0.00889853
PIKFYVE	0.2171	0.0046032
PIN1	0.288251	0.041652
PIR	0.92879	0.000276412
PITX2	3.75356	0.0216383
PKN1	0.282403	0.00543189
PKN3	1.1697	1.5106e-06
PLA2G12A	0.703925	0.0160643
PLCD1	0.553896	9.70486e-06
PLCD3	0.83794	0.0308928
PLD6	1.03151	0.0288438
PLEC	1.61336	8.41871e-29
PLEKHG3	2.16931	0.00837782
PLEKHJ1	0.50126	0.000752868
PLOD1	0.364748	0.0877826
PLP2	0.691188	0.0570078
PLS3	6.09357	6.22121e-07
PM20D1	5.23864	0.00028756
PMF1	0.13522	0.0668753
PMM1	0.376669	0.0399936
PMS1	0.798612	4.49106e-15
PMVK	0.64712	0.000894864
PNP	0.577996	0.00122959
PNPLA6	0.477349	0.0226155
POFUT1	0.201907	0.0663965
POGLUT1	0.427723	4.56896e-07
POLD2	0.404158	0.0171529
POLI	0.536275	0.00203251
POLK	0.221903	0.0538569
POLR1D	0.278871	0.057256
POLR1E	0.255928	0.0523486
POLR2D	0.172782	0.0379268
POLR3GL	0.289802	0.000443883
PORCN	0.716388	7.56917e-06
PPA1	0.807047	0.000458642
PPAPDC2	0.412682	0.00146044
PPAT	0.430042	0.000182569
PPCDC	0.604749	2.43358e-05
PPDPF	0.384222	0.0249269
PPIB	0.180021	0.00219974
PPIP5K1	0.444565	0.00152267
PPIP5K2	0.255714	0.0120255
PPM1L	0.82302	0.0989518
PPM1M	0.37904	6.95063e-05
PPME1	0.305295	0.0808036
PPP1CA	0.249817	0.0619092
PPP1R11	0.259299	0.0507149
PPP1R12B	0.333281	0.005004
PPP1R26-AS1	3.23426	0.0176456
PPP2R5A	0.305786	0.00325066
PPP2R5D	0.402746	0.000148249
PPP3CC	0.343731	2.90811e-05
PQBP1	0.288416	0.0178676
PQLC3	0.518733	0.0120169
PRADC1	0.445834	0.0104657
PRAF2	0.32426	0.068599
PRDM8	0.580715	0.0638908
PREX1	0.349576	0.052804
PRKACB	0.255612	0.00916359
PRKCB	0.54451	0.0542793
PRKCH	0.302375	0.00333694
PRKY	9.72346	1.17064e-10
PRMT3	0.287511	0.0295949
PRMT9	0.191307	0.014572
PROCA1	1.11796	0.000703293
PRPS2	0.288467	0.0991773
PRPSAP1	0.424962	0.00113743
PRRT3	0.872326	0.0126591
PRTFDC1	1.34871	0.046658
PSENEN	0.352818	0.0799422
PSMA1	0.186155	0.0445438
PSMB10	0.220575	0.0706657
PSMB8	0.250472	0.0291503
PSMD4	0.192752	0.0946356
PSMD5-AS1	0.370748	0.0516863
PSMD9	0.297738	0.01772
PSMG1	0.361697	0.0170889
PSPH	0.410479	0.0581807
PSTPIP1	0.339215	0.0462614
PTDSS1	0.527836	0.00836516
PTEN	0.475446	3.24731e-07
PTGER2	0.57365	0.0987628
PTK2B	0.414132	0.000633815
PTN	4.17758	0.0821598
PTPLAD1	0.320818	0.0206424
PTPLB	0.322234	0.0821287
PTPN1	0.415721	0.0289853
PTPN11	0.199129	0.000249636
PTPN13	2.94994	8.39934e-15
PTPN18	0.417934	0.00767913
PTPN2	0.362813	0.0114661
PTPN22	0.66233	3.68147e-06
PTPN4	0.496181	3.60275e-07
PTPN9	0.42455	0.00560035
PTPRA	0.22318	0.00117942
PTPRC	0.286342	1.94299e-06
PTPRCAP	0.460505	0.00229995
PTPRG	4.90122	0.000905129
PTPRG-AS1	3.61625	0.0202813
PTPRN2	0.843642	0.00257158
PTRH1	0.632036	0.0367533
PTRHD1	0.59103	0.00367568
PTS	0.442114	0.0773457
PVT1	1.32911	2.62573e-06
PYCARD	0.359038	0.0483106
PYGB	0.152508	0.0901576
PYHIN1	0.727715	4.93006e-10
R3HCC1	0.280348	0.00480528
RAB11FIP1	0.470824	0.0187356
RAB27A	0.213813	0.0830336
RAB27B	2.978	0.000460779
RAB28	0.282164	0.00484584
RAB37	0.972152	1.62883e-05
RAB43	0.922664	0.0535472
RAB6A	0.171882	0.0679283
RABGGTA	0.279782	0.0208758
RAD17	0.221343	0.00600398
RAE1	0.250943	0.0991441
RALBP1	0.127951	0.0977694
RANBP3L	7.07745	0.0793739
RANGRF	0.243664	0.0544086
RAP1B	0.237459	0.05565
RAP2B	0.225819	0.0226294
RASA4	0.341996	0.091659
RASGRP1	0.382883	2.2868e-07
RASSF1	0.62706	4.89503e-10
RBBP6	0.201584	0.0559801
RBBP8	0.623478	0.046513
RBBP9	0.299215	0.0436297
RBL1	0.430647	0.0966043
RBM15B	0.258945	0.0611903
RBM22	0.17045	0.0012117
RBM23	0.205931	0.000959159
RBM41	0.209243	0.0486254
RBM42	0.246791	0.0248394
RBMXL1	0.451711	0.00100086
RCHY1	0.371658	0.00309222
RCSD1	0.273949	0.0456801
RECQL	0.408235	0.00156384
REG4	6.24227	0.00219974
RELL1	0.359972	0.0018564
RELL2	0.377044	0.0668696
RETSAT	0.342211	0.00495859
RFK	0.769994	0.0299323
RFX5	0.340949	0.025315
RFX7	0.360574	0.0026711
RFXANK	0.33943	0.0141094
RFXAP	0.439424	0.0618445
RGS13	2.96921	0.00598384
RGS14	0.366314	0.00338782
RGS18	4.25523	4.53513e-08
RGS5	0.804103	0.000991001
RGS9	1.89863	0.0165262
RHEBL1	0.703022	0.0581289
RHOC	0.514143	0.0543396
RIMS2	2.81565	0.0830167
RIN3	0.58577	0.026374
RING1	0.166813	0.035693
RIPK1	0.240872	0.0514896
RNASEH2C	0.375639	0.000606776
RNASEK-C17orf49	1.06517	0.0477258
RNASET2	0.298464	0.00835663
RNF125	0.653371	0.00748016
RNF138	0.38741	9.33037e-05
RNF139	0.256925	0.000601875
RNF144A-AS1	0.99429	0.00300286
RNF165	2.00126	0.0638864
RNF167	0.310935	0.00368638
RNF215	0.449857	0.0332816
RNF34	0.219864	0.000147133
RNF5	0.241982	0.0267445
RNF7	0.297231	0.00560225
RNF8	0.227884	0.0682711
RNFT2	2.02929	0.0509568
RNMTL1	0.215654	0.0950027
RNU2-2P	0.635099	0.0720711
RNY3	1.00172	0.0382905
ROCK1P1	2.31892	0.0455371
RP1-234P15.4	0.810258	0.0160553
RP11-214C8.2	3.20482	0.0590895
RP11-346I3.4	1.13508	0.0467573
RP11-402G3.3	2.09507	0.00076004
RP11-473M20.14	0.574411	0.014707
RP11-473M20.7	0.671207	0.0535472
RP11-539L10.2	0.556027	0.00156085
RP11-586D19.1	1.75652	0.0325506
RP11-723O4.2	1.25139	0.0705015
RP11-98I9.4	0.675371	0.056803
RP5-886K2.3	0.474697	0.0819405
RP6-109B7.3	1.00715	0.0870571
RPAP1	0.217337	0.0634418
RPL17-C18orf32	2.3839	0.0410764
RPL22L1	0.281074	0.0087762
RPL36AL	0.18795	0.0360717
RPN2	0.156515	0.0221814
RPP25L	0.510951	0.00258127
RPS17	0.317617	0.0194709
RPS19	0.493217	0.000640965
RPS26	0.833673	0.0232998
RPS27L	0.68537	0.00115836
RPS4Y1	9.74542	5.90048e-09
RPS6KA4	0.297688	0.0023977
RPS6KA5	1.13772	4.56921e-05
RPS6KL1	1.40171	0.089249
RRAS2	1.15363	6.99403e-05
RRN3	0.197528	0.00366239
RRP36	0.166935	0.0491243
RTFDC1	0.512183	9.05127e-06
RTN4IP1	0.317398	0.059094
RUNX2	0.99205	0.0134315
RUSC1	0.446651	0.00335819
RUVBL1	0.388909	0.00527255
RYR2	2.70028	0.0720311
S100A6	0.528218	0.0487566
S1PR4	0.604023	0.00238638
SAMSN1	0.554361	0.00385085
SARS2	0.414963	0.00437388
SATB1	0.700679	0.0484256
SAYSD1	0.270462	0.0105601
SBDS	0.31637	0.0272362
SBK1	1.21889	0.0222741
SCAI	0.374908	0.00805506
SCCPDH	0.883337	7.10754e-08
SCYL3	0.266406	0.000993414
SDF2	0.342279	0.0217964
SEC11C	0.185028	0.00142322
SEC23A	0.308184	6.45312e-09
SEC31A	0.238735	0.0171742
SECISBP2L	0.268427	0.00194912
SEL1L3	0.245832	0.0176826
SELK	0.49745	2.48767e-06
SEMA4A	1.82762	0.0658542
SEMA4F	0.425061	0.0865128
SEMA6C	1.0559	0.00977258
SEPHS1	0.293848	0.043758
SERGEF	0.336209	0.0247146
SERINC3	0.163036	0.0226485
SERPINB6	1.27522	0.00108675
SERPINI1	0.765881	0.0778281
SESN1	0.920674	0.0101119
SETX	0.174845	0.0677614
SF3B14	0.243683	0.0696134
SF3B4	0.183185	0.0232322
SFXN3	0.271451	0.0123526
SGCB	0.550939	0.000703755
SGPL1	0.194046	0.0636808
SGPP1	0.205893	0.0746791
SGSM3	0.511121	0.000339734
SH2D1A	0.501611	3.11356e-06
SH3BGRL3	0.543074	0.00135342
SH3PXD2A	2.252	1.13343e-08
SHC4	2.15304	2.41677e-08
SHISA5	0.361542	0.00998941
SHMT1	1.00755	5.477e-05
SHPK	0.198168	0.0567124
SIM1	4.1758	0.000808071
SIRT2	0.347958	0.0001495
SIX4	1.22544	0.00594043
SKIV2L2	0.156298	0.0599501
SLAMF1	0.606194	0.00418588
SLAMF6	0.462864	7.14597e-05
SLC16A5	0.695965	0.00159995
SLC20A1	0.312791	0.0210246
SLC25A12	0.399887	0.0199342
SLC25A14	0.312203	0.0497234
SLC25A15	0.993518	0.000395997
SLC25A16	0.208235	0.00882496
SLC25A20	0.430491	5.40255e-07
SLC25A29	1.06826	0.0116195
SLC25A3	0.27614	0.0384286
SLC25A30	0.842619	0.000602789
SLC25A35	0.699692	0.000639967
SLC25A38	0.467172	0.000750504
SLC25A4	0.711708	0.0753907
SLC25A45	0.618081	0.0171077
SLC25A5-AS1	0.503366	0.0223744
SLC26A2	0.283081	0.044332
SLC26A6	0.498762	0.00187959
SLC27A4	0.371783	0.0719825
SLC2A1	0.719634	0.000225412
SLC2A11	0.884739	0.0021044
SLC30A8	24.146	2.49354e-13
SLC30A9	0.167407	0.0382905
SLC35A4	0.137666	0.0958313
SLC35B1	0.28726	0.00266493
SLC35B4	0.164646	0.0760005
SLC35C1	0.547766	0.000740318
SLC35D1	0.444389	0.0773264
SLC35D2	0.696062	5.33566e-05
SLC35F6	0.31502	0.014447
SLC38A1	0.225069	0.0176247
SLC38A5	0.388902	0.0608351
SLC39A10	0.422556	0.00759974
SLC39A3	0.367932	0.00277766
SLC44A5	5.82009	0.000337834
SLC46A3	0.413393	0.00594043
SLC4A7	0.393999	0.0669303
SLC6A20	3.16241	0.0481877
SLC7A4	2.95802	0.0886784
SLC7A6OS	0.326084	6.55656e-06
SLC9A3R1	0.223288	0.0984307
SLC9A5	0.76833	0.0760067
SLC9A6	0.175858	0.0922962
SLC9A9	0.471688	8.89031e-05
SLFN5	0.415567	9.11119e-05
SLX4IP	0.626955	0.0047462
SMAD3	0.908934	0.00130898
SMARCA2	0.513298	7.57571e-12
SMARCB1	0.349024	2.58795e-06
SMARCC2	0.183988	0.075467
SMARCD1	0.26684	0.000173399
SMC6	0.513745	0.00532472
SMCHD1	0.429406	5.477e-05
SMCO4	0.575148	0.0605873
SMDT1	0.561483	0.0008304
SMIM20	0.32979	0.0266481
SMPD4	0.319979	0.00262588
SMYD4	0.618701	0.000198467
SNAPIN	0.224265	0.0361924
SNED1	1.46193	0.0792162
SNHG19	0.970043	0.0488428
SNHG7	0.556081	0.0269
SNORA70	0.9919	0.0803573
SNORD3A	1.05931	0.0589376
SNUPN	0.395714	0.00072221
SNX16	0.348011	0.020435
SNX20	0.417098	0.00346398
SNX6	0.262111	0.00617463
SOCS4	0.238847	0.00381166
SOGA3	0.595052	0.00652849
SORL1	0.842913	9.67092e-06
SOS1	0.900596	0.00081023
SP110	0.706493	0.000529754
SP140	0.614635	5.65752e-08
SP4	0.773744	0.00428975
SPAG6	1.38047	0.0140208
SPATA22	4.76978	0.0696134
SPATA24	0.659468	0.0762574
SPATA5	0.180859	0.0984684
SPATA6L	1.68738	0.00900033
SPATC1L	2.16259	0.00973021
SPECC1L	0.44753	1.73944e-05
SPHK2	0.364035	0.0500925
SPRED3	1.29352	0.0200891
SPSB2	0.478771	0.0271876
SPTAN1	0.406167	0.00038607
SPTLC1	0.160154	0.0739893
SPTLC2	0.317012	0.00614004
SRA1	0.212644	0.0807392
SRBD1	0.26667	0.00486166
SRD5A1	0.642384	3.07762e-05
SREBF2	0.356551	0.0985151
SRI	0.405481	0.0378129
SRPK1	0.177668	0.0748845
SRPRB	0.189701	0.0857379
SRR	0.340224	0.0261012
SRSF5	0.156844	0.0182716
SSR1	0.161551	0.0885971
SSR3	0.148692	0.0529843
ST3GAL1	0.580181	0.00180228
ST3GAL4	0.634236	0.00837889
ST6GALNAC6	0.595821	1.24727e-14
STAMBP	0.242181	0.0237592
STARD13	1.66816	0.011411
STIM1	0.264759	0.0149946
STK10	0.300674	0.000390169
STK16	0.356586	0.0056441
STK17B	0.219187	0.0621688
STK19	0.522015	0.00154638
STK38	0.525721	0.00049499
STK38L	0.321796	0.0120708
STOM	0.742094	1.88746e-05
STOML1	0.436534	0.0791955
STPG1	0.550467	0.0471902
STRAP	0.266029	0.0469715
STX7	0.300003	0.0468329
STXBP1	0.795247	0.0352158
STXBP2	0.203177	0.0127267
STXBP3	0.250709	0.0736102
STXBP4	0.39865	0.0248899
SUCLA2	0.260737	0.0041763
SUGT1P1	3.83363	1.31195e-05
SULT2B1	3.74563	0.00428975
SUN2	0.255548	0.00503042
SUPT3H	1.00167	0.000151002
SV2A	3.01128	5.36734e-13
SWSAP1	0.486819	0.0258916
SWT1	0.430025	0.000131724
SYNE1	0.273126	0.0538691
SYNJ2	0.647935	0.00739416
SYT11	1.07057	0.000831041
SYTL1	0.392504	0.00179072
SYTL2	0.68432	0.00147293
TAB1	0.37445	0.000152361
TAB3	0.295974	0.00456246
TACO1	0.312111	0.0345206
TADA3	0.313353	0.00953331
TAF12	0.302819	0.00692657
TAF1B	0.308989	0.00177639
TAF2	0.152669	0.0740037
TAGLN2	0.58043	0.0229481
TAMM41	0.273763	0.0858805
TAP1	0.247656	0.0826451
TARP	4.02913	0.000100425
TAZ	0.252713	0.00760797
TBC1D10B	0.236664	0.0455949
TBC1D32	0.597798	0.0046642
TBC1D3F	5.73763	0.00290025
TBC1D3H	8.13531	0.00632636
TBCA	0.189222	0.0901802
TBCB	0.357623	0.00532472
TBXAS1	0.982812	5.98933e-09
TCAIM	0.406734	0.0700544
TCF4	2.22592	0.00170996
TCOF1	0.183636	0.0926515
TCP11L1	0.3325	0.0123526
TCTA	0.503332	0.00100422
TCTN3	0.399026	0.0477258
TDRD1	7.79588	0.00804881
TECPR1	0.254647	0.059406
TEF	0.637226	0.000444721
TERF1	0.169259	0.0675132
TEX264	0.570888	0.000235011
TEX30	0.62567	0.00076004
TFAP2E	0.768378	0.0359693
TFB1M	0.310247	0.0273584
TFG	0.118471	0.0842745
TFPT	0.516172	0.000202175
TGFBR3	1.85645	0.00129131
THAP4	0.237744	0.0885842
THAP6	0.461295	6.13483e-05
THEM4	0.994205	0.0116003
THEMIS	0.555099	0.0863435
THEMIS2	0.480046	0.0156717
THOC3	0.54942	0.000107962
THOC5	0.305745	3.69568e-05
THOP1	0.257897	0.0839678
THRAP3	0.111173	0.0835485
TIGD7	0.431357	0.0587242
TIGIT	0.593306	0.0704102
TIMM17B	0.434767	0.000637611
TIMM8B	0.311632	0.00912679
TKT	0.87427	0.000395997
TLDC1	0.448739	0.0178768
TM7SF2	0.646664	0.0156604
TM7SF3	0.425618	0.00553528
TMA16	0.300352	0.0803033
TMC4	1.17335	0.0200287
TMC5	4.68722	0.000772643
TMC6	0.231298	0.0970299
TMCC2	1.74952	0.0815944
TMCO1	0.213022	0.00896471
TMEM106C	0.453054	0.0289231
TMEM121	2.47248	0.0930923
TMEM141	0.423168	0.0227202
TMEM14C	0.510695	0.00356515
TMEM154	0.294262	0.00786017
TMEM159	0.488566	0.0641804
TMEM161B	0.197259	0.0755672
TMEM164	0.587822	0.000161978
TMEM180	0.338414	0.0987563
TMEM183A	0.19094	0.00254344
TMEM187	0.648002	0.00626103
TMEM19	0.562945	0.000369085
TMEM206	0.287459	0.00853844
TMEM209	0.220728	0.0143123
TMEM218	0.21229	0.0773455
TMEM230	0.311392	0.000214138
TMEM242	0.38275	4.266e-05
TMEM39B	0.23444	0.0626889
TMEM62	0.309546	0.0357292
TMEM68	0.380122	0.00309222
TMEM98	6.78468	0.0320151
TMEM9B	0.191656	0.0351156
TMEM9B-AS1	0.58068	0.0760005
TMOD1	1.15618	0.0575882
TMOD2	0.473542	0.0485362
TMPRSS3	1.20083	4.83824e-05
TMSB4Y	7.38953	6.86162e-06
TMUB2	0.300399	0.0570078
TMX1	0.226912	0.000650119
TMX4	0.597716	3.68402e-05
TNFAIP8	0.527453	0.000782433
TNFAIP8L2	0.600193	0.0160426
TNFAIP8L2-SCNM1	0.956298	0.00565789
TNFRSF10B	0.472088	0.0200176
TNFSF4	1.48221	0.000610011
TNFSF8	0.970696	0.0568452
TOB1	0.562943	0.0324243
TOM1L2	0.203269	0.0802921
TOMM20	0.216169	0.090799
TOR1AIP1	0.193533	0.000134899
TOX	0.356517	0.0238428
TP53INP1	0.59765	0.0117189
TP53RK	0.149967	0.0919315
TPCN2	0.337048	0.067506
TPGS2	0.585368	3.75816e-10
TPM3	0.238287	0.091266
TPM4	0.469597	0.00430502
TPP2	0.194585	0.0739893
TRADD	0.35001	0.014153
TRAF3IP3	0.372638	0.00892145
TRAFD1	0.524757	0.00370103
TRAK2	0.234281	0.0365772
TRAPPC13	0.247451	0.0286853
TRAPPC4	0.370554	0.0181544
TRAPPC6B	0.448373	1.90753e-06
TRAT1	1.27681	0.00319015
TREML2	2.71631	0.001586
TRERF1	0.639391	6.21268e-06
TRG-AS1	1.40253	3.14908e-13
TRIAP1	0.44493	0.0103637
TRIM11	0.276181	0.010957
TRIM22	0.808028	0.0128099
TRIM35	0.437521	0.00274395
TRIM52-AS1	0.333229	0.0891446
TRIM61	3.00107	0.0440423
TRIM62	0.52594	0.000162886
TRIM65	0.365866	4.9805e-05
TRIM66	0.587438	0.00142955
TRIP4	0.271067	0.0187356
TRNAU1AP	0.330566	0.0488776
TRPV2	0.388589	0.00157692
TRPV3	3.44084	8.94852e-06
TSEN15	0.361413	0.000345416
TSPAN13	1.70659	8.76367e-06
TSPAN32	1.45844	0.00807874
TSPAN5	0.374176	0.0569089
TSPYL4	0.298576	2.95953e-06
TSSK6	0.531188	0.0349096
TSTD3	1.16283	0.000703293
TTBK1	2.7944	0.00366692
TTBK2	0.344372	7.61336e-05
TTC16	2.57247	0.0764134
TTC21B	0.487366	6.5074e-08
TTC32	0.466021	0.00758233
TTC5	0.264731	0.019313
TTLL5	0.342285	0.0121264
TTTY10	6.01125	0.00228437
TTTY15	11.3593	1.12962e-07
TUBA3FP	1.73148	0.0515575
TUBA4A	0.50608	0.000146407
TULP3	0.350614	0.011462
TWF2	0.335576	0.0282055
TWISTNB	0.223108	0.00428975
TWSG1	0.505539	0.0010201
TXLNA	0.219208	0.0248661
TXLNG2P	10.4007	4.68734e-07
TXNDC15	0.181827	0.0366113
TXNL4B	0.322701	0.0365035
TYW1	0.252931	0.00103003
TYW1B	0.474731	0.0991773
TYW5	0.295373	0.00572986
UBA6	0.220321	0.0474561
UBA6-AS1	0.342642	0.0653083
UBALD2	1.0401	5.23896e-09
UBC	0.255756	0.0787122
UBE2D3	0.117353	0.0907584
UBE2H	0.322215	0.0446607
UBE3C	0.187921	0.0222741
UBR5	0.198096	0.00273956
UBXN11	0.958667	8.36227e-09
UBXN8	0.400591	0.0832828
UCP2	0.602757	0.0611852
UFSP2	0.244285	0.00220029
UMPS	0.194206	0.0593937
UNG	0.321328	0.08443
UPF2	0.172765	0.0538691
UPF3A	0.555298	1.98848e-14
UPRT	0.174004	0.073502
UQCC2	0.226985	0.0868002
UQCRH	0.250261	0.0914252
UQCRHL	0.662212	0.0313688
URM1	0.263189	0.0241787
USB1	0.466969	0.0119004
USP12	0.242712	0.0049976
USP36	0.376122	0.0352164
USP5	0.257496	0.0472595
USP9Y	9.8797	6.1145e-09
UTY	10.667	2.19002e-10
VCAM1	4.23247	0.0584882
VIPR1	1.54791	0.057078
VNN2	0.617822	0.0950027
VPS13A	0.217951	0.0831121
VPS26B	0.266699	0.00317302
VPS37D	1.40457	0.0293311
VPS45	0.317283	0.0012976
VPS4B	0.316142	0.0101997
VPS72	0.263194	9.06141e-06
VWA7	0.641821	0.046658
WASH1	0.399513	0.0679283
WASH7P	0.322881	0.0206194
WBP1	0.26569	0.0391362
WBP2NL	1.17925	0.0996698
WDR1	0.208406	0.0114242
WDR25	0.380526	0.0456914
WDR33	0.179199	0.080317
WDR53	0.278009	0.011462
WDR54	0.633589	0.0024144
WDR63	1.17147	0.0516997
WDR81	0.235261	0.039742
WDYHV1	0.455433	0.00379284
WIBG	0.22195	0.0342667
WRN	0.186391	0.0701733
WRNIP1	0.181944	0.0348793
XBP1	1.15745	9.18946e-18
XKR8	0.349852	0.0090513
XPC	0.436998	0.000287779
XPO5	0.230059	6.42992e-05
XYLT1	0.558134	7.58497e-14
XYLT2	0.451144	0.000562499
YBEY	0.600262	0.0103364
YES1	0.757845	0.0685545
YIF1B	0.437704	0.00728348
YIPF1	0.36668	0.00629428
YIPF4	0.210845	0.00482981
YME1L1	0.109331	0.0515443
YWHAQ	0.638001	0.000258274
ZBED6CL	0.536773	0.0187272
ZBTB11-AS1	0.413794	0.0375097
ZBTB42	0.508902	0.0792997
ZBTB48	0.267082	0.0748631
ZBTB8OS	0.225942	0.0304566
ZC3H4	0.257956	0.0507149
ZC3HAV1	0.311148	0.00135339
ZC3HAV1L	0.830249	0.0260906
ZDHHC12	0.506221	0.000788373
ZDHHC24	0.572912	0.000952797
ZDHHC8	0.260036	0.0260906
ZFAND4	0.571214	0.00141011
ZFC3H1	0.229093	0.0374514
ZFP37	1.65688	0.0606278
ZFP90	0.28605	0.00836516
ZFY	9.53235	5.03042e-09
ZFYVE19	0.406705	0.00677024
ZKSCAN5	0.18287	0.0521982
ZMAT3	0.812175	0.0071877
ZMPSTE24	0.217364	0.0841151
ZMYM2	0.44307	0.000146407
ZMYM5	0.228785	0.0342906
ZNF101	0.819682	5.37258e-08
ZNF106	0.181512	0.0149236
ZNF121	0.269192	0.0919236
ZNF134	0.18946	0.0690452
ZNF142	0.167573	0.0571938
ZNF155	0.436578	0.000452584
ZNF160	0.317241	0.0692309
ZNF18	0.261529	0.0334069
ZNF197	0.580948	1.09209e-06
ZNF205-AS1	1.27974	0.00316613
ZNF213	0.55545	0.000869204
ZNF22	0.216174	0.0959268
ZNF221	0.566509	0.0934521
ZNF222	0.496469	0.0083472
ZNF233	2.43926	0.012634
ZNF24	0.161288	0.0821598
ZNF257	3.12709	0.000107554
ZNF274	0.247489	0.0292635
ZNF286B	0.585386	0.00434954
ZNF302	0.492184	1.62161e-06
ZNF321P	0.880985	0.0261892
ZNF324	0.21513	0.0424889
ZNF33B	0.427021	0.0647659
ZNF346	0.268403	0.0138423
ZNF354C	1.49804	0.0589256
ZNF37BP	0.290216	0.0417117
ZNF394	0.392567	0.000249888
ZNF483	1.43252	0.00104597
ZNF501	1.15114	0.00747463
ZNF512	0.265164	0.0326437
ZNF519	1.10474	0.00249374
ZNF524	0.551437	0.000649037
ZNF544	1.40936	7.33238e-12
ZNF551	0.360661	0.0120799
ZNF554	0.544981	0.022536
ZNF562	0.39443	0.0156508
ZNF575	0.92142	0.0496588
ZNF580	0.507002	0.0220369
ZNF605	0.295077	0.0307542
ZNF620	0.421726	0.0615168
ZNF621	0.362419	0.00030806
ZNF681	0.508461	0.0789933
ZNF683	2.58086	0.0223488
ZNF687	0.238962	0.08443
ZNF700	0.314886	0.003289
ZNF75A	0.41536	0.00666535
ZNF771	0.776165	0.0243358
ZNF772	0.915542	0.00381491
ZNF829	0.51343	0.0114066
ZNF83	0.690846	0.0165468
ZNF846	0.630397	0.0165785
ZNHIT3	0.184705	0.0636808
ZRANB2	0.189108	0.016485
ZSCAN12	0.366047	0.00162736
ZSCAN21	0.240684	0.0308673
ZSCAN29	0.371979	0.00431746
ZYX	0.364976	0.0263167

## Sheet: down_regulated
PD1+CD28- vs PD1+CD28+ Down regulated genes
	log2FoldChange	padj
A2M	-4.48284	5.6519e-13
A4GALT	-2.98605	2.90162e-08
ABAT	-1.64625	1.05861e-06
ABCA1	-3.25559	3.5149e-06
ABCA10	-1.1076	0.0355701
ABCB1	-2.34468	0.013806
ABCC3	-2.75333	0.00115917
ABCC6	-3.43002	0.0241357
ABCD1	-0.800976	3.2486e-07
ABCF1	-0.205456	0.00774561
ABCG1	-2.06477	0.000253246
ABCG2	-2.47067	0.000201427
ABHD12	-0.610035	6.45616e-08
ABHD13	-0.462824	0.00335116
ABHD6	-0.589961	2.75519e-06
ABL2	-0.964333	6.06975e-06
ABLIM1	-1.30799	6.55264e-05
ABLIM3	-3.24507	0.00037914
AC007246.3	-1.8302	0.00212056
AC011899.9	-4.68268	3.36796e-08
ACE	-1.26129	0.00654494
ACHE	-2.93723	2.39461e-06
ACKR2	-1.75758	0.00805479
ACOT11	-1.82159	0.00417023
ACOT4	-0.827231	0.00311638
ACOT7	-1.14786	0.000572935
ACOT9	-0.295054	0.00167168
ACP5	-2.35353	2.46015e-18
ACPP	-3.24727	0.0160901
ACRBP	-1.47975	0.0313776
ACSF3	-0.271161	0.00895526
ACSL1	-1.46541	3.7165e-11
ACSL3	-0.796835	3.45088e-13
ACSS2	-1.52647	4.28868e-07
ACTN1	-2.56963	3.9157e-11
ACVRL1	-3.2548	3.76339e-09
ADAM12	-1.86954	0.0881781
ADAM1A	-0.492086	0.00768331
ADAM28	-3.86143	0.00503945
ADAM9	-1.02346	0.00100086
ADAMDEC1	-2.07689	0.0115683
ADAMTS10	-1.07755	0.0731377
ADAMTS17	-1.86572	0.0218337
ADAMTS2	-4.34118	0.0111532
ADAMTSL4	-3.34935	5.16778e-13
ADAMTSL4-AS1	-0.850944	0.0381053
ADAP2	-2.14469	0.000113682
ADARB2	-0.883103	0.00485277
ADCY3	-0.839426	5.26825e-08
ADM	-2.98401	0.000636507
ADORA1	-3.59916	0.012689
ADORA2B	-3.34329	2.96924e-08
ADORA3	-2.51708	0.0041763
ADRA2B	-4.01496	2.43411e-06
ADRA2C	-3.68946	0.0756819
ADRBK1	-0.31608	0.0829779
AFAP1L1	-4.59114	7.92005e-11
AGAP1	-1.2527	0.0621997
AGAP2-AS1	-3.14015	0.040359
AGAP3	-0.812287	0.00191983
AGFG2	-0.33829	0.0663965
AGGF1	-0.330191	0.0366371
AGO2	-0.302003	0.0361818
AGO3	-0.373742	0.00640053
AGPAT3	-0.360861	0.000238698
AHDC1	-1.29445	1.7966e-06
AHNAK2	-1.94533	0.00289371
AIF1	-1.63532	7.80187e-05
AIFM2	-0.353336	0.000176603
AIG1	-1.62799	7.36734e-05
AK4	-1.73213	0.0124273
AK6	-0.257821	0.0238446
AK8	-2.37472	0.000925583
AKAP1	-0.446229	0.000559914
ALAS1	-0.585948	0.0147191
ALCAM	-1.3074	2.2159e-11
ALDH16A1	-0.549073	0.00385766
ALDH1A1	-6.51884	1.33335e-10
ALDH1A2	-4.17575	1.29507e-10
ALDH1L2	-2.81085	6.21775e-09
ALDH2	-2.44594	7.48985e-11
ALDH3B1	-3.09499	0.00170996
ALDH5A1	-1.40456	0.000147494
ALDH7A1	-4.28737	9.92225e-05
ALG8	-0.233499	0.0300088
ALOX15B	-2.29683	6.88573e-08
ALOX5	-1.90086	2.95752e-06
ALS2CL	-1.88046	2.55591e-06
AMBRA1	-1.13643	6.53566e-06
AMIGO1	-0.856717	0.0166525
AMOTL1	-3.96371	0.012277
AMPD3	-0.903205	1.40239e-06
AMY2B	-0.840532	7.28149e-06
AMZ1	-1.51975	0.0433264
ANAPC1P1	-2.17352	6.92033e-08
ANGEL1	-0.913729	2.06113e-14
ANGPTL4	-2.57878	0.0216501
ANGPTL6	-1.95962	8.30835e-09
ANKEF1	-0.600628	0.0882615
ANKRD17	-0.332744	0.00728348
ANKRD20A1	-3.54845	0.000258463
ANKRD29	-3.56142	0.00137375
ANKRD36B	-0.43127	0.0481016
ANKRD50	-2.88341	1.04747e-15
ANKRD6	-2.06302	0.00584636
ANKS6	-2.08257	2.98126e-05
ANO5	-4.97292	1.21358e-06
ANO7	-3.23219	0.0241087
ANPEP	-2.40447	3.18413e-06
AOC1	-2.87661	8.6494e-07
AOX1	-3.88814	1.87253e-05
AP000330.8	-4.10907	0.00364485
AP1M2	-3.94409	0.00228437
AP3M2	-0.90655	0.00957663
AP4M1	-0.527219	0.038387
AP5B1	-0.675762	1.72242e-11
AP5Z1	-0.546324	0.00846456
APEX2	-0.513643	0.00557357
APLF	-0.402798	0.0603628
APLN	-3.78421	0.000757871
APLP2	-1.74215	1.45089e-18
APOBEC3D	-0.904143	0.044332
APOBEC3F	-0.929708	0.00187681
APOBEC3G	-0.726765	0.0881193
APOC1	-3.77851	8.13923e-09
APOC2	-3.88913	7.1243e-06
APOE	-4.01359	0.000647016
APP	-2.52569	3.05263e-06
APPL2	-0.75008	0.0171742
AQP9	-2.97094	0.00046516
ARAP1	-0.317302	0.0605268
ARFGEF2	-0.162222	0.00200654
ARHGAP12	-0.785823	0.00178545
ARHGAP20	-5.5736	7.12082e-08
ARHGAP22	-2.31794	1.50614e-15
ARHGAP24	-1.47439	0.0100087
ARHGAP31	-1.30888	5.36213e-13
ARHGAP32	-2.24359	0.0132569
ARHGAP6	-4.22554	3.21221e-05
ARHGEF10	-2.4363	2.66087e-05
ARHGEF10L	-3.20699	0.000146021
ARHGEF11	-2.67023	7.52216e-09
ARHGEF16	-3.56332	0.0200335
ARHGEF17	-1.87092	0.0562565
ARHGEF37	-3.13828	0.000251578
ARHGEF40	-2.77267	0.00152014
ARID2	-0.324019	0.0464038
ARID5A	-0.585479	0.00199086
ARL11	-1.86393	0.0103696
ARL8B	-0.19378	0.0482916
ARMC9	-2.23422	2.59341e-08
ARMCX1	-2.74709	0.00234241
ARRDC2	-0.460406	0.0298523
ARRDC4	-3.24381	6.65316e-10
ASAH1	-1.96219	2.45326e-24
ASAH2B	-1.4757	6.71595e-05
ASAP1	-0.66267	5.89244e-06
ASAP2	-2.36866	6.00746e-09
ASCL2	-2.7553	0.00211962
ASNS	-0.741521	0.0059738
ASPH	-1.85184	2.98913e-13
ASPHD1	-3.58151	0.00131155
ASRGL1	-3.37719	2.82011e-16
ASS1	-3.33669	0.0420317
ATF3	-0.764514	0.0204397
ATG14	-0.76601	0.000177232
ATL2	-0.357402	0.0181667
ATP11C	-0.293328	0.0328279
ATP13A2	-0.401981	0.0774135
ATP13A3	-0.661764	1.07179e-07
ATP1A1	-0.519342	1.24724e-05
ATP1B2	-3.55065	1.31792e-05
ATP2B2	-3.4775	0.0333443
ATP6AP1	-0.280317	0.0246658
ATP6AP1L	-1.45107	0.0219937
ATP6AP2	-0.26355	0.000228938
ATP6V0D2	-3.84682	1.35398e-06
ATP6V1A	-0.392837	2.16645e-05
ATP6V1B2	-0.743212	2.04145e-32
ATP6V1C1	-0.325801	3.2729e-05
ATP6V1F	-0.288847	0.0125478
ATP6V1H	-0.29257	0.0141614
ATP8B1	-3.1715	0.0137984
ATPAF2	-0.637913	4.47295e-05
AUTS2	-2.24012	2.08989e-08
AVL9	-0.248687	0.0419131
AVPI1	-1.56068	2.20349e-06
AXL	-4.02805	0.0018786
B3GNT5	-3.55372	3.47116e-16
B3GNT7	-2.97406	5.27203e-07
B4GALNT3	-3.74972	2.12384e-18
BAALC	-2.31317	0.0458255
BACH1	-0.969112	2.78122e-08
BAI1	-1.73628	0.000643732
BAIAP2	-2.13132	2.48188e-08
BAIAP2-AS1	-1.40053	0.00266167
BAMBI	-2.94644	0.0546078
BASP1	-0.987594	0.0625193
BBS4	-0.210023	0.0862296
BCAP31	-0.255284	0.0762574
BCAR1	-2.90131	5.96344e-05
BCAR3	-1.93314	6.03964e-14
BCL2A1	-1.30686	1.45253e-10
BCL6	-0.613582	0.000153247
BCL7A	-1.94772	2.33786e-08
BCL9L	-1.31154	0.00084226
BCOR	-1.07174	0.00538927
BCR	-0.709218	0.00852468
BCRP3	-1.27541	0.0100311
BEGAIN	-1.71211	0.00642177
BEND5	-1.81313	0.0130773
BEST1	-2.7445	0.000364755
BEX2	-1.7076	0.00233129
BEX4	-1.219	0.0158861
BHLHB9	-2.12303	0.0221814
BHLHE41	-2.18238	0.0201389
BICC1	-4.28967	0.0225185
BID	-0.382545	0.0238711
BIN1	-1.45347	4.16733e-06
BIRC7	-4.38172	0.00580164
BLNK	-1.08379	0.0539185
BLOC1S3	-0.263882	0.0070919
BLVRB	-0.634024	0.03753
BMF	-0.893361	0.0946692
BMP2K	-0.723048	0.00747463
BMP6	-2.834	0.000828206
BMP8A	-4.11578	7.90397e-08
BMP8B	-1.52098	0.081159
BMPR2	-0.70897	0.011889
BMS1	-0.279975	0.00378878
BMX	-4.97555	0.00028469
BNIP3	-1.29417	2.33496e-09
BNIP3L	-0.347534	0.00477957
BOD1	-0.527372	8.80918e-05
BOD1L1	-0.322997	0.0349247
BPI	-4.82682	0.00163305
BRE-AS1	-1.11332	0.0176221
BRI3	-0.737405	3.95847e-08
BTBD11	-1.74467	0.00428975
BTBD3	-2.6518	9.54857e-08
BTK	-1.93785	8.35173e-11
C10orf10	-1.58861	0.0309783
C10orf11	-2.88217	0.000866669
C10orf54	-0.750432	0.000869466
C10orf55	-1.71997	0.0706047
C11orf31	-0.383876	0.00364836
C11orf35	-0.658293	0.0585956
C11orf45	-3.49372	2.05653e-10
C11orf96	-2.17154	0.0449637
C12orf23	-0.340188	0.0645832
C12orf42	-0.87033	0.0755606
C12orf79	-0.768566	0.00498631
C14orf64	-2.09323	0.037432
C15orf27	-3.31674	0.00787431
C15orf38	-3.0021	2.03641e-05
C15orf38-AP3S2	-9.08809	7.58944e-19
C15orf48	-2.3559	0.00652707
C15orf57	-0.70276	0.000797935
C15orf65	-2.00096	0.0799178
C17orf85	-0.437999	0.00912237
C17orf96	-1.20047	0.0136905
C19orf35	-1.74506	0.00180864
C19orf38	-2.87712	4.64129e-10
C19orf59	-2.86763	0.00483296
C1QA	-4.90689	0.00124222
C1QB	-3.88869	0.0164265
C1QC	-4.07216	0.00178545
C1S	-3.05281	1.89041e-07
C1orf162	-1.86798	3.70861e-05
C1orf226	-2.26349	0.0293598
C1orf233	-0.81115	4.75728e-06
C1orf54	-1.23218	0.00313575
C1orf95	-3.59705	0.0598578
C2	-3.53128	6.95674e-07
C20orf96	-1.30533	0.039581
C2orf15	-2.2899	0.0353314
C2orf27A	-2.15399	0.0469427
C2orf71	-4.12902	0.0148772
C3orf20	-2.12025	0.0723294
C3orf70	-2.68839	0.00270052
C5AR1	-2.93568	0.00741994
C5AR2	-2.34555	0.0200335
C5orf63	-0.832508	0.0909441
C6orf1	-0.404248	0.00088589
C7orf50	-0.361817	0.0724681
C7orf57	-1.7663	0.00266493
C8orf37	-1.23234	1.56553e-05
C8orf46	-1.31668	0.0678706
C9orf142	-0.608053	0.0607751
C9orf72	-0.455894	0.00903038
CA2	-4.06483	5.33237e-14
CABLES1	-4.10267	7.17796e-10
CACNA1C	-2.27485	4.43756e-06
CACUL1	-0.151167	0.0515727
CADM1	-2.17674	0.00166982
CAMK1D	-0.748985	7.37901e-09
CAMK2B	-3.33891	0.0230311
CAMKK1	-2.10463	0.000869466
CAMSAP2	-1.38321	0.0149914
CAPN11	-5.71467	1.62268e-05
CAPRIN2	-0.71936	0.00317163
CAPZA2	-0.292348	0.0340582
CARD10	-2.34168	0.00262248
CARD14	-2.52026	0.0145176
CATSPER1	-3.12935	0.00259736
CATSPERB	-0.957473	0.0287966
CBFA2T2	-0.353426	0.000844344
CCDC101	-0.502222	0.00380724
CCDC102B	-1.62233	0.0103424
CCDC103	-0.919452	0.0956899
CCDC112	-0.74575	0.0314379
CCDC121	-0.611931	0.0417197
CCDC125	-0.488088	0.00653858
CCDC144CP	-3.89755	0.000104867
CCDC149	-5.24127	5.4555e-08
CCDC154	-1.06041	0.0370619
CCDC170	-3.88168	0.00160804
CCDC171	-1.03184	0.00134263
CCDC40	-2.10263	0.0151156
CCDC41	-0.254395	0.0941729
CCDC64	-0.610484	0.00309824
CCDC7	-0.396213	0.00280633
CCDC71	-0.181179	0.0666449
CCDC74A	-1.41504	0.0146863
CCDC85C	-1.55252	1.34504e-05
CCDC88A	-2.31212	6.30515e-14
CCDC93	-0.431099	0.00650297
CCL13	-3.80764	0.0653083
CCL18	-4.25645	1.30693e-06
CCL24	-5.44553	0.00257811
CCL3	-1.15003	0.0851294
CCND1	-2.22461	5.59618e-05
CCND2	-0.374131	0.0641173
CCNG2	-0.410698	0.0128112
CCSER2	-0.952859	0.00120405
CD101	-3.94357	4.39847e-10
CD14	-2.9117	4.44498e-05
CD163	-4.94576	7.60841e-05
CD163L1	-4.69374	3.46372e-06
CD164	-0.424652	0.000956513
CD180	-1.46978	0.0161111
CD1B	-6.89077	1.85728e-06
CD1C	-2.99012	0.000872304
CD1D	-5.09676	2.16441e-05
CD1E	-5.3741	0.0107266
CD2	-0.373139	0.0897394
CD209	-3.91041	0.00036241
CD22	-1.02661	0.0992626
CD247	-0.257005	0.0315883
CD274	-0.800917	0.0053908
CD276	-2.87863	3.44326e-16
CD300A	-1.9654	0.000944347
CD300C	-3.70861	1.20786e-08
CD300LB	-4.54552	7.57534e-09
CD300LD	-3.53015	0.0469659
CD300LF	-3.85628	5.27091e-07
CD302	-5.43766	0.00307697
CD36	-5.47809	2.49354e-13
CD3EAP	-1.77338	6.94421e-06
CD40	-1.45673	0.00352427
CD58	-0.644913	0.00754
CD59	-0.68323	1.02941e-05
CD63	-0.612829	0.0280995
CD68	-2.62292	2.78409e-09
CD79B	-1.59318	0.0021937
CD83	-1.66857	4.59115e-11
CD8A	-1.08442	0.0171964
CD8B	-1.7232	2.44662e-06
CD9	-2.49076	1.84083e-20
CDA	-3.79702	1.61985e-05
CDC42BPB	-2.27781	2.84337e-08
CDC42EP1	-2.3251	4.38193e-05
CDC42EP4	-1.35915	0.000167393
CDH2	-2.97934	0.0442234
CDH23	-2.73294	1.71606e-08
CDK13	-0.545958	0.00277793
CDK14	-1.92709	0.000628329
CDK16	-0.290766	0.0900577
CDK17	-0.771453	0.0205382
CDK18	-2.35038	0.000554021
CDK20	-1.69607	0.00324421
CDK9	-0.241081	0.0725835
CDKAL1	-0.172219	0.00766822
CDKN1C	-1.24749	0.0924043
CDON	-1.43182	0.0282686
CDS1	-3.50934	1.4564e-08
CDV3	-0.40988	0.00483296
CEACAM19	-1.60117	0.0609741
CEACAM3	-2.83815	0.000294094
CEBPA	-3.15919	2.75417e-13
CEBPA-AS1	-2.33466	0.0822399
CEBPD	-1.34811	0.00222077
CEBPE	-1.74913	0.000732837
CECR1	-0.645349	1.12235e-09
CECR2	-3.42886	6.72586e-05
CECR6	-3.4122	9.25981e-10
CELSR1	-2.24554	0.000116265
CENPV	-1.91126	0.000504978
CEP170	-0.641522	0.00556485
CEP70	-1.30806	0.000233524
CERK	-0.539777	0.00036241
CES1	-3.32092	2.9757e-07
CFB	-2.57799	0.00303531
CFD	-2.5146	6.10255e-08
CH25H	-3.2908	0.00423931
CHCHD4	-0.292188	0.0433264
CHD7	-2.87712	1.96767e-21
CHERP	-0.261131	0.00293861
CHI3L1	-2.19314	0.0797507
CHIC2	-0.401477	0.0445711
CHIT1	-5.13736	3.82969e-10
CHKA	-1.78985	2.63326e-10
CHM	-0.163046	0.0462382
CHRD	-4.03958	0.00192382
CHRNE	-1.39479	0.0823014
CHST10	-1.89678	1.96786e-07
CHST13	-3.64864	0.0351079
CHST15	-3.23356	4.05384e-10
CHST2	-1.39302	0.00239674
CHURC1	-0.287118	0.00745942
CIAO1	-0.189172	0.0181055
CIB1	-0.849881	2.49562e-06
CIPC	-0.636421	0.000384893
CIR1	-0.235272	0.0070239
CITED4	-0.741002	0.0344653
CKAP4	-1.45993	0.00468075
CKLF	-0.591357	0.00438056
CLCF1	-2.33057	3.11273e-11
CLCN4	-3.85036	9.72438e-09
CLCN5	-0.723683	0.00256905
CLCN7	-0.405071	0.0475083
CLDN12	-0.993802	0.0609324
CLDN23	-2.53488	1.41865e-06
CLDN7	-3.45546	1.3683e-07
CLEC10A	-3.01416	0.000498694
CLEC11A	-1.25878	0.0197015
CLEC12A	-2.16766	2.49354e-13
CLEC1A	-3.84104	0.0434029
CLEC4A	-1.81482	1.50056e-06
CLEC4D	-4.38834	0.000166017
CLEC4E	-3.23141	0.00244652
CLEC4G	-3.13296	0.061586
CLEC5A	-5.63389	1.6549e-05
CLEC6A	-4.50328	0.000124966
CLEC7A	-3.96121	1.81691e-07
CLGN	-3.36994	3.02795e-07
CLHC1	-0.679967	0.0145023
CLIC5	-0.685739	0.0601027
CLMN	-3.21546	1.18755e-18
CLMP	-1.85314	0.0977694
CLN3	-0.216543	0.0328878
CLN8	-0.909397	8.40615e-10
CLTCL1	-1.6143	0.00049783
CLYBL	-0.629157	0.013806
CMC4	-0.316647	0.0699662
CMKLR1	-3.1471	1.21133e-05
CMTM1	-0.872875	0.000305559
CMTM4	-2.04356	4.97768e-16
CMTR2	-0.251329	0.0826403
CNIH3	-1.5591	0.0516206
CNKSR3	-4.60209	0.00105255
CNOT2	-0.442545	0.00895284
CNRIP1	-2.77541	0.00495859
COA7	-0.311027	0.0458261
COG5	-0.542865	2.24367e-09
COG7	-0.447373	0.0512015
COL13A1	-4.45485	0.000699702
COL23A1	-3.08595	2.01147e-09
COL4A2	-3.55775	0.0011297
COL6A1	-3.02363	2.82544e-12
COL6A2	-2.24797	0.000131283
COL6A3	-2.57219	0.0862296
COL7A1	-2.27888	1.07709e-06
COL8A2	-3.48988	7.14876e-08
COLEC12	-5.03872	3.76327e-07
COPB1	-0.216063	0.0728171
COPRS	-0.891856	0.000201362
CORO1C	-1.44541	2.74407e-07
CP	-3.32306	0.0368444
CPE	-3.04764	0.0221953
CPEB3	-0.593552	0.0120255
CPED1	-3.63973	5.41361e-07
CPM	-3.77797	4.22922e-11
CPNE2	-2.19422	2.21322e-14
CPNE6	-5.77031	1.12263e-07
CPQ	-1.88594	3.67877e-06
CPVL	-5.28471	1.06277e-11
CR1	-4.69687	2.46301e-14
CRABP2	-3.65916	9.13333e-19
CREB5	-3.49345	0.00053958
CREG1	-1.41605	1.15647e-07
CRHBP	-3.52039	0.000501995
CRHR1-IT1	-0.686267	0.00222106
CRIP2	-1.19571	0.0455949
CRISPLD2	-2.74231	0.0151156
CRTC2	-0.798479	0.0116166
CRYZ	-0.40132	0.0192724
CSF1R	-3.97493	0.000433461
CSF2RA	-1.10133	0.031877
CSF3R	-3.64131	4.68753e-08
CSK	-0.277881	0.00172102
CSNK1G2	-0.426972	0.0151208
CSPG4	-4.47449	1.15271e-06
CSPG5	-1.26726	0.0135329
CSRP2	-4.05484	0.00273549
CST3	-3.54259	4.64265e-10
CST6	-4.98582	4.76581e-05
CSTA	-3.05393	5.46475e-14
CSTB	-0.637944	0.000931588
CTAGE6	-1.6322	4.77031e-05
CTBP2	-2.17111	9.63138e-06
CTNNB1	-0.455224	0.00265363
CTNND1	-1.44217	2.8777e-10
CTNS	-0.345524	0.07676
CTR9	-0.377615	0.0759694
CTSA	-0.445012	0.0970299
CTSB	-1.15436	3.20942e-10
CTSD	-0.641133	0.000131992
CTSH	-0.684234	0.0905506
CTSK	-1.27325	5.87942e-06
CTSL	-1.87247	0.00117446
CTSO	-0.611935	0.0938366
CTSS	-1.21727	3.75612e-11
CTSV	-1.82819	0.0469154
CTSZ	-1.16945	1.74539e-15
CTTN	-1.53104	0.0416865
CTU2	-0.397049	0.00963419
CUEDC1	-3.81775	7.52567e-15
CUL7	-0.300675	0.0107266
CUX1	-0.578762	0.0167267
CUZD1	-2.98581	0.0327474
CXCL1	-2.72519	0.0062494
CXCL16	-3.10375	6.04462e-14
CXCL2	-2.86279	0.00284003
CXCL3	-2.92587	0.000135078
CXCL5	-3.19942	0.000855991
CXCR2	-3.32133	7.91518e-06
CXCR4	-0.673495	0.0918805
CXXC5	-1.98137	4.37825e-09
CXorf38	-0.223129	0.0432278
CXorf40B	-0.211257	0.0948197
CXorf57	-0.842452	0.0584823
CYB561A3	-0.421478	0.00292648
CYBB	-2.95166	0.00224485
CYBRD1	-1.56941	0.00074555
CYFIP1	-0.554087	0.0157727
CYGB	-2.71428	6.42873e-05
CYP19A1	-4.25891	0.000392936
CYP20A1	-0.328387	0.00443428
CYP27A1	-2.88416	0.00858805
CYP27B1	-2.06553	1.22329e-05
CYP2D6	-1.69771	0.00261615
CYP2S1	-3.09981	1.38583e-08
CYP4F3	-3.75114	0.0135504
CYP4V2	-0.527018	0.0355725
CYP4X1	-3.03784	0.0950027
CYSLTR2	-1.22134	0.0282082
CYSTM1	-0.626675	0.0361763
CYTH3	-1.41035	3.50563e-05
DAB2	-3.98247	3.01306e-10
DAB2IP	-4.12163	0.0956899
DAGLA	-3.06385	3.57017e-08
DAPK1	-2.63929	4.88276e-15
DBN1	-2.26421	0.000147686
DCAF4	-0.718088	4.68947e-06
DCDC2	-2.52951	0.00192001
DCHS1	-1.31551	0.0120169
DCLK2	-1.92103	0.0991773
DCSTAMP	-3.59692	1.37325e-07
DDI2	-1.1471	7.74507e-09
DDIT3	-0.619189	0.000353463
DDO	-3.57364	0.00937754
DDR1	-1.06777	1.10969e-08
DDR2	-0.94048	0.0295855
DDX11L2	-1.14964	0.0799422
DDX20	-0.29309	0.0228925
DDX26B	-0.626642	0.00330246
DDX28	-0.344343	0.0126362
DDX31	-0.429435	6.19293e-08
DDX42	-0.218254	0.0116136
DDX51	-0.681186	0.000189652
DEF8	-0.374653	0.00889706
DEGS2	-3.71024	7.388e-05
DENND1A	-0.234556	0.0583531
DENND2D	-0.900851	6.53491e-15
DENND4C	-0.202218	0.0563893
DFNA5	-2.28717	8.31774e-06
DGAT2	-2.73873	3.24731e-07
DGCR8	-0.829385	4.38035e-06
DGKG	-1.11129	0.046279
DHRS7B	-0.336314	0.0440232
DHRS9	-3.89398	3.57871e-10
DHX32	-0.911391	0.043761
DHX34	-0.379125	0.0753406
DIEXF	-1.03313	4.14189e-05
DIP2B	-0.231021	0.0169143
DIRAS1	-2.12774	0.0767098
DIRAS2	-4.41237	4.39611e-09
DIRC2	-0.760994	5.90171e-06
DKK2	-2.48456	0.0956899
DLC1	-2.74064	0.000223972
DLGAP1-AS1	-0.69209	1.61318e-06
DMRT2	-10.0183	2.7472e-08
DMXL2	-1.67549	2.28301e-11
DNAH17	-2.35508	0.00912266
DNAJA2	-0.151348	0.0433264
DNAJB1	-0.439128	0.00153148
DNAJB5	-0.768351	0.0850552
DNAJC15	-0.64192	5.79093e-08
DNAJC18	-0.569796	0.0460588
DNAJC2	-0.319608	0.0440423
DNAJC3	-0.387287	0.00156274
DNAJC5B	-1.98379	0.000331831
DNAJC6	-1.17187	0.00392648
DNASE1L3	-4.64017	0.0137065
DNASE2	-0.27166	6.09053e-06
DNM2	-0.280326	0.00561791
DNMBP	-1.46766	0.00508115
DNPH1	-0.771824	1.21612e-05
DNTTIP1	-0.243256	0.00860125
DOC2A	-4.56655	0.00534731
DOCK1	-2.86523	1.13162e-11
DOCK3	-1.84779	1.33166e-06
DOCK4	-2.52596	0.000123067
DOK3	-2.51414	1.69148e-08
DPP7	-0.283846	0.0133953
DPY19L2P1	-3.21822	0.0777666
DPYSL3	-3.45421	0.00101677
DPYSL4	-1.04618	0.0515665
DQX1	-2.53899	0.0288085
DRAM1	-0.522146	0.056744
DRAXIN	-2.23736	0.00182796
DSC2	-3.56168	5.31315e-08
DSP	-3.94969	1.8412e-18
DTHD1	-1.70761	0.0142882
DTNA	-3.92096	0.0455949
DTX4	-3.26328	1.61398e-09
DUSP10	-0.434832	0.0663965
DUSP13	-4.26352	0.0588301
DUSP2	-1.09439	0.0365035
DUSP3	-1.04131	4.42421e-09
DVL3	-0.378368	0.0115683
DYRK3	-1.24992	0.00688926
DYSF	-3.98503	4.5371e-09
DZIP1L	-2.98709	0.0245727
E2F6	-0.416534	0.00238194
ECHDC2	-0.603014	0.00211962
ECHDC3	-1.70925	0.0122739
ECM1	-2.74364	1.53663e-11
ECSCR	-2.17631	0.00832306
EEA1	-0.342619	0.00837553
EEF1A2	-3.94123	0.000106304
EEPD1	-1.83271	1.78614e-09
EFR3A	-0.182712	0.0792635
EFR3B	-1.91616	0.0166021
EGR1	-1.29742	0.00298296
EGR2	-1.75178	7.07697e-05
EHD3	-0.954844	0.0239963
EIF2S3	-0.398447	0.00134263
EIF4EBP1	-1.7723	0.000281744
EIF4G1	-0.0878928	0.0165795
ELAVL4	-3.53536	0.0344352
ELK3	-0.802901	0.00039081
ELL	-0.761025	0.000792538
EMILIN1	-0.94063	0.0720311
EMILIN2	-1.39819	7.45752e-17
EML1	-4.0591	0.0242064
EML4	-0.469935	0.00348543
EML5	-2.26559	0.0333579
EMP1	-2.91787	3.46479e-06
EMP2	-2.04813	0.00859445
EMR2	-3.43895	0.00279932
EMR3	-4.52634	2.64562e-12
EMR4P	-3.15701	0.000208653
ENC1	-2.47182	0.000968962
ENHO	-3.96835	0.0553635
ENO2	-0.768257	4.5522e-12
ENO3	-0.529886	0.0723816
ENPP2	-2.49067	0.000792538
ENTHD1	-1.05451	0.0481211
ENTPD3	-5.73528	0.00478828
EOMES	-2.39275	0.0325483
EP400NL	-0.961806	0.000177857
EPAS1	-0.802953	0.0942112
EPB41	-0.427815	0.0143517
EPB41L1	-3.36823	2.32155e-06
EPB41L3	-2.81252	0.000137233
EPB41L5	-0.637158	0.0278875
EPDR1	-2.10747	0.0691876
EPHA1	-4.87131	4.0785e-15
EPHA1-AS1	-0.870937	0.060001
EPHA4	-2.30565	0.000253388
EPHB1	-1.93475	0.0353147
EPHB2	-3.63449	0.000114198
EPHX1	-2.64093	6.06655e-08
EPN2	-1.30859	0.000750504
EPPK1	-1.86469	4.18789e-05
EPS8	-2.72095	1.53155e-06
ERBB2IP	-0.615329	0.00296236
ERBB3	-0.45071	0.0441832
ERCC1	-0.36767	0.00937335
ERCC5	-0.37824	0.0121598
EREG	-3.07743	5.08274e-05
ERLIN1	-0.415046	0.000239843
ERRFI1	-2.11992	0.000328468
ERV3-1	-0.345825	0.0757309
ESF1	-0.305553	0.0514226
ESR1	-3.54014	1.22791e-09
ESYT3	-3.16166	0.0482485
ETNK2	-1.80741	0.093117
ETS2	-0.662349	2.55557e-06
ETV5	-2.70343	9.74184e-05
ETV6	-0.395877	0.00786097
EXOC2	-0.215084	0.00249374
EXOSC10	-0.197376	0.0544943
F11R	-0.697967	0.00430502
F2RL1	-2.35185	6.53865e-06
F3	-3.05091	8.15567e-11
FAAH	-0.721003	0.0298825
FABP3	-5.50485	8.35818e-11
FABP4	-5.60243	5.78453e-12
FABP5	-1.91738	7.19359e-10
FADS2	-1.82044	0.0739273
FAIM	-1.26046	0.00741642
FAIM3	-0.541809	0.0484916
FAM102A	-1.85332	9.13049e-08
FAM102B	-1.30779	0.00134829
FAM109A	-1.00631	0.000550567
FAM114A1	-2.91649	0.000258463
FAM115A	-0.864171	1.74489e-10
FAM115C	-0.510087	0.011727
FAM117B	-0.511979	0.00316211
FAM122A	-0.262927	0.0236516
FAM124A	-3.09955	0.00932647
FAM124B	-3.68672	0.00910076
FAM127C	-2.24602	0.00159367
FAM134B	-1.31842	0.0727174
FAM151B	-1.52996	0.0066575
FAM159A	-2.23955	0.0236211
FAM160B1	-1.05949	0.000328127
FAM167A	-2.01061	1.90753e-06
FAM171A1	-1.77565	0.042533
FAM174B	-3.22895	6.31888e-08
FAM178A	-0.251461	0.0184964
FAM198B	-3.64945	0.000112742
FAM199X	-0.285945	0.0412898
FAM20A	-2.62823	0.0016138
FAM20C	-3.68669	2.42256e-07
FAM210A	-0.620932	0.00709273
FAM213A	-1.54705	1.07799e-05
FAM214A	-0.479928	0.0424996
FAM214B	-0.433264	0.000534287
FAM220A	-0.279314	0.0160398
FAM225A	-3.26863	1.20251e-06
FAM226A	-2.7733	0.0445438
FAM24B	-1.98174	0.0987165
FAM3B	-3.36368	0.0532822
FAM43A	-2.09325	9.96291e-11
FAM49A	-1.35272	0.00262645
FAM50A	-0.207638	0.0357292
FAM53B	-0.693869	0.0374514
FAM57A	-1.22418	1.27443e-05
FAM65A	-0.779774	0.0118958
FAM69A	-1.02472	0.00057108
FAM81A	-1.60196	0.0469247
FAM83G	-2.38036	7.39003e-21
FAM86EP	-1.33245	0.0170016
FAM90A1	-2.94727	0.0604094
FARP1	-1.81648	0.00468848
FAT2	-3.98248	7.48176e-06
FAXDC2	-3.55899	0.000396202
FBLIM1	-4.89123	3.89002e-05
FBN2	-3.1909	0.0441782
FBP1	-3.71923	0.000366013
FBXL14	-0.241893	0.0885051
FBXO31	-0.761438	0.039581
FBXO34	-0.916045	0.000284235
FBXW4P1	-1.06845	0.0099866
FBXW8	-0.365024	0.00673427
FCAR	-2.50467	0.025805
FCER1G	-2.8516	0.000112348
FCGR2A	-2.85835	0.0261892
FCGR2B	-3.74888	7.22853e-08
FCGR2C	-3.13965	0.00150681
FCGR3A	-1.99293	0.0191038
FCGRT	-3.23931	3.25057e-07
FCHO1	-0.490387	0.0672036
FCHO2	-1.26296	1.5191e-07
FCN1	-2.25547	0.0722896
FCRLA	-1.47937	0.0123868
FDX1	-0.40541	0.00109288
FFAR3	-3.77799	0.087608
FGD2	-1.1912	0.000566592
FGD4	-2.88504	2.50356e-11
FGD5	-5.04001	0.00102731
FGD5-AS1	-0.168028	0.028872
FGD6	-2.51251	7.10754e-08
FGFRL1	-1.51317	5.52751e-06
FGL2	-1.51212	0.000347869
FGR	-2.59924	8.34814e-05
FHIT	-1.87422	0.070549
FHL2	-1.28727	0.0262136
FJX1	-3.36534	0.0614826
FKBP10	-3.06117	0.0206194
FLCN	-0.433244	0.0226073
FLJ23867	-0.552865	0.0285532
FLJ42627	-0.671807	0.0441336
FLJ44511	-1.44954	0.0295798
FLOT1	-0.527581	0.0966043
FLRT2	-4.5881	1.8177e-09
FLT1	-2.56903	0.00124993
FLVCR2	-1.11665	1.7068e-05
FMN1	-2.64413	0.000475788
FMNL2	-2.81078	6.03944e-12
FMR1	-0.678548	0.000162487
FN1	-3.9454	4.53099e-09
FN3K	-2.48565	0.0223596
FNIP1	-0.562019	0.00189797
FNIP2	-0.954951	1.07179e-07
FOS	-1.31439	0.0125677
FOXO1	-0.645572	1.53663e-11
FOXO3B	-0.322099	0.00461694
FOXP4	-1.65403	7.20495e-05
FPGS	-0.391925	0.0149236
FPR1	-4.01973	2.98126e-05
FPR2	-2.68107	0.0289231
FPR3	-3.54177	0.00826681
FRMD4A	-3.57965	0.000155061
FRMD6	-2.46583	1.70538e-05
FTH1	-1.15174	0.00345097
FTSJ3	-0.351186	0.0141381
FUCA1	-2.10877	3.19029e-36
FUNDC2	-0.216769	0.0241357
FUT10	-0.548301	0.0164553
FXR2	-0.165398	0.0160649
FXYD2	-2.2755	1.52813e-05
FXYD6	-1.88214	0.0215838
FYTTD1	-0.411222	0.0105381
FZD1	-2.20679	2.25155e-05
FZD7	-1.5719	0.000136172
G0S2	-2.38659	0.00649043
GAA	-0.991052	7.00312e-06
GAB2	-0.806045	0.0244746
GAB3	-0.417456	0.0848911
GAL	-4.60933	4.93437e-12
GALNS	-0.252796	0.0605963
GALNT1	-0.273304	0.078321
GALNT12	-2.97114	1.00115e-13
GALNT2	-0.304275	0.0594611
GALNT6	-0.820282	0.0139827
GAS1	-2.86515	0.00366692
GAS2L3	-1.14714	0.0431427
GAS6	-1.04678	0.00990927
GAS7	-3.11649	1.64629e-06
GAS8	-1.40401	0.044141
GATAD2B	-0.80536	0.000109038
GATM	-2.15019	6.27586e-07
GBA2	-0.303559	0.0191764
GBGT1	-1.94848	7.51883e-16
GCLC	-0.371001	0.0172758
GCNT4	-1.36585	0.0260623
GDF15	-3.77161	0.00128001
GEM	-2.67614	4.16722e-15
GFAP	-3.89663	0.00756197
GFRA2	-4.12224	1.9138e-14
GGA2	-0.78458	0.0287378
GGTA1P	-2.54011	0.00649709
GID4	-0.301257	0.00900033
GIMAP1	-0.7139	0.00106192
GIMAP1-GIMAP5	-0.71609	0.0118893
GIMAP4	-0.90914	0.0130253
GIPC3	-1.92972	5.73229e-14
GIT2	-0.493284	2.2224e-05
GLA	-0.442618	0.0140683
GLCE	-1.26179	5.66912e-25
GLDN	-3.51964	0.0167297
GLI2	-3.08234	1.34155e-12
GLOD4	-0.143594	0.0938794
GLUL	-1.98598	0.000486645
GM2A	-2.00946	5.8449e-12
GMPR	-2.38663	0.00161033
GNA11	-2.45351	2.42073e-05
GNA12	-0.42499	7.71419e-06
GNAZ	-1.57521	0.00695386
GNB1L	-0.44735	0.00658132
GNG10	-0.312537	0.0165468
GNG5	-0.415323	0.000287349
GNL3	-0.211972	0.0305452
GNPDA1	-0.485096	2.90637e-08
GNS	-0.744062	9.64563e-05
GOLGA6L5P	-0.741952	0.0967496
GOLGA8J	-1.2935	0.0353524
GOLGA8N	-0.715968	0.0784687
GOLGA8O	-1.53044	7.35472e-06
GPC4	-4.33921	7.38882e-12
GPD1	-4.01551	1.81691e-07
GPD2	-0.648258	0.000766909
GPER1	-3.33493	0.0051311
GPHN	-0.29703	0.0711099
GPLD1	-2.98977	0.0375097
GPNMB	-4.02255	5.49626e-10
GPR126	-3.00007	0.00255164
GPR133	-2.71957	0.00192001
GPR153	-1.20755	0.0442361
GPR156	-3.20912	0.00427663
GPR160	-0.929634	1.51946e-06
GPR162	-3.59259	0.00037914
GPR180	-0.355087	0.0835787
GPR82	-4.16989	2.35798e-11
GPRASP1	-1.42222	0.0286646
GPRC5C	-3.26683	0.000131661
GPRIN1	-0.757564	0.00262588
GPX1	-0.652533	0.00113743
GPX3	-4.35676	8.15377e-37
GPX4	-0.808759	8.5543e-07
GPX7	-1.47312	0.0422165
GRAMD1A	-1.00012	2.70941e-05
GRAMD1C	-1.20041	0.0554283
GRAMD4	-0.376381	0.0646994
GRAP	-1.76516	3.59005e-09
GRAP2	-0.825805	1.7068e-05
GRAPL	-1.87818	0.00475176
GRASP	-1.57399	4.35278e-07
GREB1	-3.0737	1.50056e-06
GREM1	-3.12479	0.000200113
GRID2IP	-1.36016	0.0614826
GRIN2D	-2.48285	4.51662e-05
GRIN3A	-3.91486	0.0374481
GRIN3B	-1.99553	0.00412611
GRK5	-1.1494	0.000442344
GRN	-1.18741	1.62962e-07
GRTP1	-4.3798	0.0225185
GSE1	-1.17274	3.23384e-05
GSN	-2.20693	1.34233e-12
GSPT1	-0.391325	1.57676e-05
GSTM4	-0.871943	0.0619547
GSTT2B	-3.4735	0.0494534
GTF2H2B	-0.342704	0.00645669
GTF2I	-0.183007	0.0646759
GTF2IRD1	-2.80035	5.35997e-12
GTF2IRD2	-0.708786	0.0904871
GTF2IRD2B	-0.382804	0.0956464
GYS1	-0.410837	0.00831163
GZMH	-0.720906	0.0891258
GZMK	-2.62807	0.000518752
H3F3AP4	-0.704693	0.0585959
H6PD	-0.559285	2.73806e-06
HADHB	-0.356503	2.70941e-05
HAGHL	-1.22878	0.00729854
HAMP	-3.31998	0.0605711
HAP1	-3.51676	9.14763e-07
HAPLN4	-2.55064	0.085134
HBP1	-0.27273	0.0374514
HCAR2	-1.81056	0.0254578
HCK	-2.84925	1.07172e-05
HDAC7	-0.535512	0.0172019
HDAC9	-1.43146	0.000690102
HDDC2	-0.320303	0.0573323
HDHD1	-0.338986	0.0938366
HEATR1	-0.178808	0.068143
HEATR4	-3.99153	0.0243259
HEBP1	-1.96102	0.00381118
HERC1	-0.334365	0.0370078
HERC2P2	-0.679177	1.84513e-05
HES2	-1.57555	0.0802828
HES6	-1.54421	6.7483e-05
HEXB	-0.793681	3.53872e-12
HFE	-1.45397	0.0070898
HGSNAT	-0.407806	0.00252422
HHAT	-1.89822	0.00129457
HHEX	-2.09088	2.66087e-05
HINT3	-0.284815	0.0186899
HIP1R	-0.767658	2.74265e-05
HK2	-1.45736	2.00766e-05
HK3	-2.88198	0.00478828
HKDC1	-2.39157	0.0368172
HLA-B	-0.24317	5.10922e-05
HLA-C	-0.33665	0.0215838
HLA-F	-0.626381	0.00115317
HMOX1	-1.58536	0.00072221
HNMT	-3.47964	1.81691e-07
HNRNPAB	-0.384046	0.0732597
HOMER1	-0.813324	0.0180162
HOMER3	-3.16388	5.96076e-06
HORMAD1	-2.36876	0.000730378
HOXB2	-0.499308	0.00325066
HOXB3	-0.424662	0.0942537
HOXB9	-2.02784	0.0952015
HPCAL1	-0.21286	0.0338894
HPS1	-0.195415	0.0905343
HR	-3.25236	0.0636408
HRASLS2	-4.11395	9.23615e-14
HRH1	-2.08664	0.0028408
HRK	-3.58297	0.00235011
HS3ST2	-3.38771	0.0451829
HS3ST3A1	-1.3505	0.00490719
HSBP1L1	-1.86097	0.091659
HSD17B12	-0.532778	0.00923955
HSD17B13	-1.43273	0.0322595
HSD17B14	-1.27033	1.14092e-05
HSPA6	-2.03578	0.000287268
HSPA7	-3.71005	0.00710875
HSPB1	-1.06009	0.00338579
HSPB7	-5.34162	3.48225e-05
HSPBAP1	-0.414586	0.0057122
HSPG2	-1.82252	0.0164837
HTR7P1	-2.15945	6.48405e-07
HTRA1	-5.74484	4.39821e-06
HTRA3	-3.6989	0.002555
HTRA4	-2.01579	0.000549652
HVCN1	-1.42023	2.21207e-05
HYLS1	-0.745439	0.00252228
ICAM1	-0.684504	3.44775e-10
ICAM5	-1.33888	0.0645832
ICOSLG	-2.44225	0.0473079
ID3	-3.20469	2.12959e-26
IDH1	-0.6032	0.000963063
IDH3A	-0.203639	0.0874023
IDI1	-0.620156	0.0592299
IER3	-0.911541	0.00550446
IER5L	-1.43054	6.44202e-05
IFI30	-2.12078	4.24909e-21
IFITM10	-0.907373	0.0956888
IFNGR2	-1.80438	1.32736e-05
IFRD1	-0.367247	0.00224159
IFT140	-0.404661	0.0947407
IGDCC4	-3.08905	0.0266481
IGF1R	-0.865898	0.0901802
IGF2BP2	-2.37408	2.10827e-06
IGFBP6	-2.83372	2.45462e-09
IGFBP7	-2.38305	0.0120169
IGIP	-0.358298	0.0544317
IGLON5	-5.25787	0.00584281
IGSF3	-1.09369	0.08411
IGSF6	-3.24163	0.00207911
IKBKE	-0.642221	1.98169e-05
IKZF3	-1.43458	0.00282441
IL10RB-AS1	-3.16508	0.00285789
IL13RA1	-2.27537	3.7179e-11
IL17RC	-1.96562	0.0116166
IL18	-2.80389	0.00776881
IL1R1	-1.63429	0.00470947
IL1RN	-2.00019	0.0288249
IL21R	-1.1273	0.0121394
IL22RA2	-4.08713	0.0926515
IL27	-2.79677	0.0487813
IL27RA	-0.779803	8.19831e-08
IL2RB	-0.518603	3.31904e-05
IL31RA	-1.70303	0.0545463
IL4I1	-1.44294	0.011563
IL6R	-1.91694	0.00114508
IL7	-1.14752	0.00191005
IL8	-2.41832	0.0426218
ILK	-0.375857	0.0535445
ILKAP	-0.28596	0.0934906
INADL	-1.75273	3.73051e-08
INPP5A	-1.53112	2.32927e-06
INSR	-3.01682	6.40998e-15
INTS10	-0.277008	0.0715645
INTS6	-0.550816	0.000538643
INTU	-3.20361	0.0433749
IPMK	-0.36654	4.48116e-07
IPO4	-0.951947	1.48619e-09
IPPK	-0.27351	0.000353519
IQCH-AS1	-1.2102	0.00364851
IQCK	-1.81515	0.00373003
IQSEC2	-1.2684	0.0035593
IRAK2	-1.07762	0.00971147
IRAK3	-2.38541	1.24548e-05
IRF8	-2.21158	1.70638e-06
IRS2	-1.44431	0.000218691
ISG20	-0.799282	0.00114172
ISOC2	-0.457584	0.053908
ITGA5	-1.61607	0.0132932
ITGA9	-2.28196	0.0113191
ITGAD	-3.95812	0.0214791
ITGAM	-1.95569	0.000809825
ITGAX	-3.03124	1.41571e-06
ITGB1	-1.0113	0.0108706
ITGB2	-0.632906	0.00973021
ITGB2-AS1	-1.48424	0.00238638
ITGB3	-3.28417	6.23868e-07
ITGB5	-4.44599	4.6853e-06
ITGB8	-1.9305	0.0573323
JAG1	-1.65148	6.81334e-06
JAG2	-2.72767	8.11567e-07
JDP2	-2.62478	4.1004e-13
JHDM1D-AS1	-0.700646	0.0670248
JUP	-1.76042	3.25137e-05
KANSL1-AS1	-0.925252	0.00224755
KANSL1L	-0.902248	5.14355e-05
KAT6A	-0.402006	0.00415627
KAZN	-3.24359	0.00141899
KCNAB3	-0.862128	0.0745476
KCNC3	-1.45203	0.0701042
KCNE1	-2.24933	7.56917e-06
KCNE3	-4.12216	5.81056e-05
KCNF1	-4.86547	0.00416735
KCNG1	-3.36156	0.0897394
KCNH4	-4.5375	2.83325e-21
KCNJ1	-4.41785	1.14069e-09
KCNJ11	-3.80294	0.00984394
KCNJ2	-2.32721	0.00218751
KCNJ5	-3.23462	2.38031e-05
KCNK13	-3.6116	4.43499e-10
KCNK6	-0.813947	0.0207512
KCNQ1	-1.46345	0.0523569
KCNQ5	-1.95659	0.00118188
KCTD11	-0.733882	0.0816208
KCTD12	-3.11176	6.06159e-11
KCTD15	-2.04158	0.0165228
KCTD21	-1.08899	0.00486166
KCTD5	-0.586917	0.0632128
KDM2B	-0.861911	0.00784262
KDM3A	-0.180974	0.0137609
KDM5B	-0.669208	0.000301374
KDM6A	-0.46656	0.0378329
KDM6B	-1.37348	2.98026e-09
KDM7A	-1.37126	1.06589e-05
KIAA0247	-0.375989	0.033106
KIAA0319	-1.83765	0.0774101
KIAA0368	-0.117487	0.0589833
KIAA0513	-1.28512	0.000866669
KIAA0754	-0.810972	6.86162e-06
KIAA0922	-0.732759	1.6139e-05
KIAA0930	-1.34307	1.17755e-16
KIAA1033	-0.604322	6.94497e-05
KIAA1045	-3.23888	0.0124871
KIAA1147	-1.06684	3.18773e-17
KIAA1211L	-2.11152	0.000173428
KIAA1244	-2.28323	0.000435338
KIAA1324L	-5.16915	1.35339e-23
KIAA1407	-0.856586	0.0474017
KIAA1462	-1.57943	0.0422165
KIAA1467	-0.927943	0.0167431
KIAA1522	-2.95258	3.76136e-10
KIAA1549	-3.46005	4.56815e-05
KIAA1598	-2.36208	9.67968e-08
KIAA1755	-4.94393	0.0255151
KIAA1804	-0.996687	0.0022926
KIF13A	-3.28146	2.15414e-12
KIF27	-0.401631	0.0736102
KIF2A	-0.251221	0.0126072
KITLG	-3.62867	4.10977e-05
KLF13	-0.52669	0.078599
KLF3	-1.37893	1.41865e-06
KLF4	-2.18425	3.87252e-09
KLHDC8B	-1.32015	7.2872e-09
KLHL24	-0.992957	1.44146e-05
KLHL25	-0.985724	0.00976553
KLHL6	-0.968195	1.38902e-07
KLK4	-4.35932	4.47295e-05
KMO	-2.81008	1.39075e-08
KPNA1	-0.182433	0.0323767
KRAS	-0.415086	0.0500518
KREMEN1	-2.4474	4.16639e-05
KRT18	-1.6413	0.0867917
KTN1	-0.384585	0.0185828
KYNU	-2.13109	1.20251e-06
LACTB	-0.788817	0.000895447
LAMB2	-2.99368	2.18587e-05
LAMC2	-3.10632	0.0226645
LAMP1	-0.327878	0.000219321
LAMP2	-0.178175	0.0212617
LAMP5	-4.839	0.000640623
LAMTOR3	-0.200435	0.0104523
LAPTM4B	-0.7867	3.36439e-08
LAYN	-2.15519	9.91349e-06
LCP2	-0.550532	0.0180126
LDB1	-0.307851	0.0552131
LDHA	-0.783884	0.0150456
LDHD	-1.91037	0.0211783
LDLRAD4	-1.35452	0.000813153
LDLRAP1	-1.53638	0.000932715
LEMD3	-0.348022	0.0372783
LEPR	-0.708105	0.0911225
LGALS2	-2.32322	0.0124273
LGALS3	-0.775743	0.0127253
LGALSL	-2.71514	3.90113e-05
LGMN	-2.95625	1.7091e-07
LHFPL2	-3.91075	8.51221e-10
LHPP	-0.523725	0.0530235
LILRA1	-2.84436	0.000862485
LILRA2	-2.70057	0.00786564
LILRA4	-2.61781	0.000393859
LILRA5	-3.53662	0.0136576
LILRB1	-1.7406	0.0613315
LILRB2	-2.92456	0.00641752
LILRB3	-1.72415	5.54104e-07
LILRB4	-2.73092	0.0165262
LILRB5	-5.90706	3.64781e-09
LILRP2	-0.809868	0.00177032
LIMS2	-1.96906	0.00154638
LIMS3L	-2.03564	0.056803
LINC00189	-3.36354	0.0136405
LINC00265	-0.650073	0.0230534
LINC00346	-3.33474	0.000859722
LINC00462	-3.47687	0.0500146
LINC00520	-3.66538	0.00754754
LINC00539	-2.41709	4.86476e-05
LINC00622	-3.61411	0.0564904
LINC00662	-0.541091	0.0630903
LINC00674	-0.413229	0.00747463
LINC00847	-0.383657	0.000730028
LINC00937	-2.83246	0.0483138
LINC00963	-0.252821	0.0926515
LINC01010	-4.78455	7.91929e-08
LINC01012	-0.79368	0.0523137
LINC01094	-2.06874	0.00581951
LINC01134	-2.38043	0.0149905
LINC01163	-2.01388	0.0644977
LINC01181	-2.09332	0.00837782
LIPA	-1.94482	3.7321e-27
LIPG	-2.47924	0.0284397
LIPT1	-0.339325	0.0186513
LIX1L	-0.368029	0.0388994
LMLN	-0.946343	0.00170471
LMO2	-1.88376	0.000549652
LMO7	-1.81908	0.000557243
LNX2	-0.519183	0.000768281
LOC100129034	-2.31639	3.18719e-07
LOC100129550	-0.738638	7.13317e-07
LOC100130298	-5.35423	1.67942e-07
LOC100130872	-0.80038	0.000278525
LOC100131496	-3.08705	0.0243008
LOC100131564	-0.399274	0.091987
LOC100133182	-3.26637	9.84826e-08
LOC100134868	-2.58401	0.000209434
LOC100233156	-1.25373	0.0140208
LOC100272216	-0.607104	0.0403319
LOC100288778	-1.09976	0.0994249
LOC100505585	-2.22329	0.0245727
LOC100505727	-2.37687	0.000922116
LOC100506472	-0.704343	0.0632749
LOC100506603	-0.828497	4.96426e-05
LOC100506974	-1.03238	0.00852468
LOC100506990	-0.908538	0.0036534
LOC100507316	-0.588428	0.0781561
LOC100507403	-2.66786	0.000488057
LOC100507460	-2.18196	0.00476634
LOC100507520	-5.85617	2.25034e-07
LOC100507642	-0.931678	0.0739478
LOC100996246	-0.683212	0.00185523
LOC100996433	-2.73983	0.0010176
LOC100996695	-2.99223	0.00227086
LOC100996717	-0.522069	0.0154757
LOC100996723	-2.51577	0.00338952
LOC100996724	-1.17787	0.00105813
LOC100996740	-0.345202	0.0332364
LOC100996761	-1.44663	0.0288542
LOC101059949	-2.69784	0.0564796
LOC101060179	-0.724777	0.00106446
LOC101060376	-0.586705	0.0150533
LOC101060400	-2.90563	0.000344618
LOC101241902	-1.6797	0.00219974
LOC101926935	-2.09434	0.0229748
LOC101927029	-2.49414	0.00851665
LOC101927057	-5.60752	4.67003e-07
LOC101927187	-0.430928	0.0446911
LOC101927311	-3.15098	0.0527826
LOC101927407	-0.954514	0.00654012
LOC101927681	-2.5383	0.0365837
LOC101927752	-0.640477	0.0806148
LOC101927759	-0.931154	0.0217188
LOC101927775	-0.978225	0.00686772
LOC101927799	-0.939119	0.0353524
LOC101927910	-0.93092	0.00450309
LOC101928004	-3.0244	0.0930887
LOC101928072	-1.11101	0.0495083
LOC101928123	-0.722799	0.083231
LOC101928143	-2.82625	2.15558e-05
LOC101928239	-2.09704	0.000758342
LOC101928282	-2.88963	0.0874235
LOC101928429	-3.94282	0.000257665
LOC101928464	-0.765286	0.0769564
LOC101928576	-1.73152	0.0232063
LOC101928669	-1.20984	0.018169
LOC101928707	-0.696126	0.0864466
LOC101928716	-3.30416	1.56811e-08
LOC101928740	-1.56923	0.0549321
LOC101928762	-1.05386	0.00372818
LOC101928801	-4.30116	0.0232063
LOC101928967	-6.89311	1.18303e-08
LOC101929447	-2.47254	0.0989345
LOC101929545	-7.68154	2.86641e-19
LOC101929786	-0.441238	0.0895651
LOC101929787	-0.552541	0.0767098
LOC101929959	-3.98267	0.00587548
LOC101930129	-2.62641	0.00145781
LOC102723408	-3.51362	0.0139983
LOC102723437	-0.997703	0.000107641
LOC102723475	-3.14997	0.0711325
LOC102723616	-0.922513	0.00121474
LOC102723694	-1.02494	0.000660736
LOC102723697	-3.00634	0.0725845
LOC102723724	-4.66848	3.84142e-05
LOC102723726	-1.86623	4.94257e-05
LOC102723908	-1.47885	7.61707e-05
LOC102723927	-1.72065	0.0297642
LOC102723942	-2.46399	0.00311685
LOC102724005	-1.17587	0.000893382
LOC102724023	-0.783047	0.0728171
LOC102724135	-1.5268	0.0306264
LOC102724168	-4.46415	0.0559315
LOC102724200	-0.454998	0.0740644
LOC102724436	-1.52528	0.0296891
LOC102724462	-3.20743	0.0646056
LOC102724545	-4.53076	0.0008636
LOC102724584	-4.24292	3.02559e-05
LOC102724608	-2.37606	0.00767938
LOC102724702	-1.17499	0.0128886
LOC102724751	-1.93281	0.00528082
LOC102724851	-1.1081	0.069899
LOC102724852	-4.35214	0.0592299
LOC146880	-0.782888	0.0023953
LOC154761	-1.00406	3.70721e-05
LOC202181	-0.762969	0.000205926
LOC284023	-0.608613	0.0297829
LOC284581	-1.6906	0.00957663
LOC284837	-3.49417	0.00852468
LOC388210	-2.04874	0.0360717
LOC389641	-0.739391	0.000858298
LOC389834	-1.72396	5.72616e-08
LOC390937	-2.17323	0.000717343
LOC440300	-2.1825	0.0008636
LOC441081	-8.40017	3.85145e-19
LOC595101	-0.794072	2.09488e-12
LOC642249	-3.30438	0.0563691
LOC643072	-3.18674	2.0964e-08
LOC644090	-2.1996	0.0209074
LOC644172	-5.07766	3.16449e-17
LOC645638	-3.44638	0.0527826
LOC646762	-2.71906	0.0802466
LOC652276	-0.571531	0.0901576
LOC653513	-2.87821	3.79456e-05
LOC729732	-1.79287	0.0338531
LOC730102	-3.32431	0.00552074
LOC90784	-0.246259	0.0349096
LOC91450	-0.931561	0.0498841
LONRF1	-0.577197	0.0040941
LONRF3	-2.51876	1.53663e-11
LOXL3	-1.63547	9.91139e-10
LPAR1	-2.6281	1.42334e-08
LPAR3	-2.70928	4.08625e-08
LPIN1	-0.33298	0.015832
LPL	-4.05771	6.99186e-05
LRCH1	-0.90958	1.23692e-08
LRG1	-2.64	0.000612622
LRGUK	-3.40938	0.00957416
LRIG1	-0.731365	1.30958e-08
LRP1	-3.29188	2.56641e-06
LRP12	-1.12518	0.000662775
LRP3	-4.1381	1.81691e-07
LRRC16A	-1.84514	0.00293068
LRRC2	-4.26598	3.26818e-08
LRRC25	-3.69483	0.000331831
LRRC3	-0.999933	0.04414
LRRC32	-2.21015	0.00257711
LRRC37A	-0.331152	0.0773761
LRRC37A2	-0.741649	4.55027e-06
LRRC56	-1.00852	0.000139985
LRRC8D	-0.576678	0.0107557
LRRK1	-1.01466	0.043758
LRRK2	-2.70609	4.82715e-16
LRWD1	-0.409042	0.000176603
LSG1	-0.230525	0.0313044
LSM14B	-0.362232	0.0621997
LSR	-1.66889	0.0129033
LST1	-0.980096	8.10048e-13
LTBP2	-1.27263	0.0217552
LTBP3	-1.25014	0.000258463
LTBR	-2.99974	8.79952e-08
LTF	-1.82681	0.000173428
LUC7L	-0.275668	0.0357423
LURAP1L	-2.81185	6.94421e-06
LUZP1	-0.180298	0.0214927
LY6K	-3.40851	0.0127253
LY86	-2.80779	2.90637e-08
LYL1	-1.84238	0.00053019
LYN	-2.6658	1.5463e-15
LYNX1	-1.48117	0.0103178
LYPD1	-3.48443	0.0144937
LYSMD2	-0.351586	0.0752856
LYST	-0.621996	0.00367568
LYZ	-4.10182	0.000160771
M1AP	-4.1454	0.00047875
MACC1	-3.05819	0.000819008
MAFB	-3.20748	2.94612e-08
MAFG	-0.322891	0.0551808
MAFIP	-0.872069	1.0125e-24
MAGED1	-0.370571	0.000185663
MAGED2	-0.392091	1.4923e-05
MAN2C1	-0.474706	0.0965805
MAOA	-2.37834	0.000396202
MAP3K14-AS1	-0.833728	0.00304095
MAP3K2	-0.584735	0.00168542
MAP3K4	-0.629621	0.00156748
MAP4K3	-0.417541	0.0723351
MAP7	-2.55982	2.9329e-15
MAPKAPK2	-0.213331	0.0325647
MAPRE3	-0.866467	0.083231
MARC1	-5.39947	3.99117e-05
MARCH1	-3.38114	1.85517e-05
MARCH3	-3.92248	8.35818e-11
MARCO	-3.4218	0.00957663
MBNL2	-0.737163	0.00961199
MCM3AP	-0.166277	0.0950802
MCTP1	-3.08797	5.85383e-06
MDK	-1.98195	5.92888e-05
ME1	-3.6997	6.62531e-08
ME3	-2.13081	0.00181686
MED14	-0.840325	0.000170068
MED31	-0.288582	0.0907719
MEF2A	-0.259237	0.0305479
MEFV	-2.41328	0.00230809
MEIS3	-3.6613	7.67184e-07
MEIS3P1	-3.0132	0.0803094
MEMO1	-0.414252	0.0942454
MEOX1	-1.80776	0.0655693
MEP1A	-3.25362	0.00183871
MERTK	-1.53326	0.0474958
MESDC2	-0.134601	0.0593521
MET	-2.95296	0.00691126
METRNL	-1.68609	0.000695313
METTL13	-0.851373	3.35002e-12
METTL7A	-1.99426	1.80685e-05
METTL7B	-1.91234	0.0634552
MFI2	-1.14902	1.81691e-07
MFSD12	-1.00504	9.44494e-06
MFSD2A	-1.73947	0.000278339
MGA	-0.349678	0.001239
MGAT1	-0.342185	0.00091184
MGAT4A	-0.512	0.018169
MGAT4B	-0.167477	0.0792541
MGAT5	-0.521345	0.0429701
MGAT5B	-2.23591	0.00663341
MGLL	-2.06635	3.49962e-06
MGMT	-1.75116	0.000258463
MGST1	-2.47738	7.44397e-06
MIA3	-0.355417	0.0358469
MICAL3	-1.5852	0.0405984
MICALL1	-0.818222	8.65656e-05
MICALL2	-1.4477	3.36675e-05
MIR4458HG	-4.19907	1.25981e-15
MIR600HG	-1.37992	0.000115174
MITD1	-0.470708	0.00903038
MITF	-3.36712	1.04582e-05
MLC1	-4.06411	0.00118542
MLLT1	-0.356879	0.0117476
MLLT3	-0.630536	1.7068e-05
MLLT6	-0.35578	1.4032e-05
MLPH	-3.82642	0.00117836
MLXIP	-1.25708	4.20741e-06
MLXIPL	-3.92969	0.0106108
MME	-3.67606	2.31909e-10
MMP1	-4.53709	1.59217e-07
MMP10	-4.1082	6.42908e-06
MMP12	-6.85472	7.5797e-11
MMP14	-3.10943	0.000958855
MMP19	-3.26464	0.018748
MMP3	-5.45507	0.000176603
MMP7	-2.80257	0.00142955
MMP9	-2.32559	0.0705695
MMRN1	-2.71774	5.35997e-12
MNDA	-4.22372	1.47855e-07
MOB3B	-3.1666	2.07481e-06
MOSPD1	-0.254781	0.0558757
MOSPD2	-0.746702	5.24117e-07
MPC1	-0.547889	0.0606451
MPEG1	-3.62415	1.45253e-10
MPO	-3.28644	0.0020099
MPP5	-0.68159	0.00470636
MPP7	-2.91775	1.02199e-17
MPV17L	-3.5374	0.000469819
MPZL1	-0.812024	0.00943959
MRAS	-3.78157	5.27203e-07
MRC1	-3.71772	0.00193113
MRRF	-0.574161	2.05599e-05
MRTO4	-0.295898	0.00176864
MS4A14	-3.79882	4.45882e-09
MS4A4A	-3.66404	0.000205904
MS4A6A	-4.12682	0.00563546
MS4A6E	-4.50306	0.00656674
MS4A7	-3.2211	1.72701e-05
MSANTD1	-1.10026	0.0634552
MSANTD3	-0.805193	1.84708e-25
MSANTD3-TMEFF1	-0.996247	0.0727231
MSL2	-0.421134	0.0701733
MSR1	-4.59877	0.000916036
MSRA	-0.576808	0.00235456
MT1G	-5.3764	2.20189e-06
MTHFD1L	-1.10156	0.000272002
MTIF2	-0.300952	0.0291187
MTMR14	-0.185392	0.0958313
MTMR3	-0.248666	0.00304231
MTSS1L	-1.44586	0.0544317
MTUS1	-1.12423	0.0187504
MTX2	-0.621992	0.000959159
MUC20	-1.88839	0.00349199
MUT	-0.294888	1.89143e-05
MXD4	-0.611352	0.087917
MYBPH	-3.17336	0.00426622
MYCL	-3.3005	2.12384e-18
MYL5	-0.460696	0.0568177
MYO10	-3.76609	1.2024e-14
MYO1B	-1.45592	0.00245727
MYO6	-1.07288	0.0767098
MYO7A	-2.57519	0.0156324
MYOF	-0.394998	0.0782006
MYOZ1	-3.92508	0.000622455
MYRF	-1.80267	0.0111532
N4BP3	-2.08843	0.00432609
N6AMT2	-1.00578	0.000916036
NAALADL2	-3.02354	0.0936854
NAGK	-0.489774	7.82846e-05
NAGLU	-0.599839	4.74681e-05
NAIP	-1.04787	6.94742e-10
NANOS1	-1.26617	0.00611751
NANP	-0.620396	0.00837782
NANS	-0.490394	0.00211962
NARG2	-0.321523	0.0179837
NARS	-0.34948	0.000586308
NAT8L	-3.53494	0.00193353
NAV2	-1.87586	0.0711772
NBL1	-0.743859	0.0570078
NBN	-0.310947	0.0459793
NBPF4	-5.55961	0.06505
NCEH1	-0.886837	2.46197e-05
NCF1	-2.20916	4.79802e-11
NCF1B	-2.2534	1.99701e-06
NCF1C	-2.2231	4.8611e-13
NCF2	-2.13552	5.27203e-07
NCKAP1	-1.14447	0.00134829
NCL	-0.267417	0.036804
NCOA5	-0.297491	0.0527075
NCR2	-2.44504	0.0118958
NCR3LG1	-2.82613	3.07218e-09
NCS1	-1.16548	0.091659
NDRG2	-2.30021	3.32976e-14
NDRG4	-3.12995	0.00113947
NDST1	-3.47782	1.92069e-08
NEB	-0.913056	0.0270077
NEDD4	-0.826229	0.00819296
NEDD4L	-2.01099	0.0200182
NEK3	-0.918258	0.00194216
NEK6	-2.18443	4.22922e-11
NES	-4.14818	4.46801e-16
NETO2	-1.4517	0.00364851
NEU1	-0.34307	0.051034
NEURL3	-2.10343	0.00220436
NFAM1	-3.71274	1.63379e-08
NFE2	-3.11018	0.0771744
NFE2L3	-0.380524	0.0131507
NFIX	-1.84511	0.0311407
NFKB1	-0.930957	2.5438e-06
NFKB2	-0.716045	0.000261689
NGDN	-0.253115	0.042851
NHLRC1	-1.63945	0.00111787
NHSL1	-1.86386	0.000235011
NID2	-2.41383	3.55289e-08
NINJ1	-0.796828	2.2221e-13
NKD1	-2.1186	5.04693e-05
NKG7	-1.13571	0.00428975
NKIRAS1	-0.713144	1.13436e-06
NKX3-1	-1.84416	0.00773381
NLK	-0.219388	0.0544317
NLRC3	-0.572706	0.0221953
NLRC4	-3.13302	9.03693e-06
NLRP12	-4.87728	0.000287779
NMB	-1.41174	0.0220307
NME4	-3.12787	3.57828e-13
NMNAT3	-2.13392	0.0778816
NOL3	-0.796376	0.00332203
NOM1	-0.413894	0.0010339
NOS1	-4.04908	0.0123129
NOTCH1	-0.658565	0.000360153
NOTCH2NL	-0.194378	0.0826451
NOTCH3	-3.81328	0.000110402
NOXA1	-1.04005	0.0925368
NPAS1	-2.14446	0.0177231
NPAS2	-2.38911	0.081404
NPC2	-1.1434	7.68293e-07
NPHP3-ACAD11	-0.421219	0.0453356
NPIPA5	-0.762513	0.0313659
NPL	-1.54071	1.36401e-08
NPR1	-2.83454	2.38227e-10
NPR2	-0.583589	0.0246023
NPR3	-2.53917	0.0921679
NQO2	-0.363006	0.0601123
NR1D2	-0.52061	0.0297606
NR1H3	-2.12443	2.05105e-07
NR2F6	-0.522474	0.0395674
NRIP1	-0.950772	7.89843e-11
NRIP3	-1.15503	0.00608375
NRN1	-2.92153	0.000854603
NRP1	-3.60809	6.23709e-05
NRP2	-2.15973	6.31888e-08
NSFL1C	-0.199753	0.0559801
NSFP1	-0.87213	0.00300091
NSUN5	-0.475017	0.00786978
NTMT1	-0.299231	0.038187
NTRK1	-0.874328	0.0893297
NUAK2	-0.932855	0.0306264
NUDT12	-1.61333	0.038367
NUDT14	-1.09739	0.000484281
NUP153	-0.352118	0.0859957
NUPR1	-3.12419	0.00969072
NXPH4	-4.83726	0.00437388
OBSL1	-2.35714	0.0232418
OCRL	-2.91479	1.15635e-18
OCSTAMP	-1.82427	0.0095133
OGFOD3	-0.262813	0.0218351
OGFRL1	-0.547944	0.0245641
OLFM2	-0.576134	0.0068391
OLFML2B	-3.53096	0.0495708
OLR1	-3.09638	8.80918e-05
OPHN1	-3.81996	9.08964e-07
OPN3	-0.713512	0.000135811
OR2A9P	-3.70939	0.0956891
OR2AK2	-3.29754	0.054814
OR2L1P	-4.02416	0.0116521
OR2W3	-5.46081	0.00836516
ORAI1	-0.413345	4.10541e-05
ORAI2	-0.672826	0.000181948
OSBPL1A	-3.80725	1.27255e-07
OSBPL5	-1.63102	0.0173673
OSBPL8	-0.599684	0.00250443
OSCAR	-2.71854	0.000113497
OSGEP	-0.211286	0.0983321
OSGIN1	-1.94467	8.19764e-07
OVOL1	-3.07265	0.00398746
OVOS	-0.824083	0.000115464
OXCT2	-1.83145	0.0818747
P2RX1	-2.41223	0.00638844
P2RX5	-1.50773	4.01413e-10
P2RX5-TAX1BP3	-1.47253	0.000959821
P2RY1	-3.62629	0.00245624
P2RY13	-5.23908	0.000729744
P2RY2	-5.29001	4.01174e-10
P2RY6	-4.14585	0.00109742
P4HA1	-0.315513	0.0218544
PABPC4	-0.318738	0.00188304
PACSIN2	-1.21246	0.0528704
PADI2	-5.44486	8.87485e-11
PAGE2B	-2.25944	0.0752856
PAK2	-0.267299	0.0276023
PALLD	-1.77327	0.00224581
PAM	-0.419035	0.0686961
PAPD5	-0.243283	0.0168095
PAPSS2	-3.89755	2.54841e-15
PAQR5	-5.20579	8.96896e-05
PARM1	-1.63558	0.0442234
PATL1	-0.175814	0.0538485
PAXIP1-AS2	-0.702716	0.0176909
PBX3	-0.333759	0.0326207
PC	-1.01528	0.00551154
PCED1B	-0.416198	0.0789709
PCGF3	-0.449811	0.00348543
PCSK5	-2.62558	1.37056e-09
PCSK6	-4.15656	3.15508e-14
PDCD4	-0.513845	0.000249775
PDE4DIP	-1.20638	4.04267e-06
PDE8A	-1.02755	1.41456e-05
PDGFA	-2.27789	1.13892e-11
PDGFB	-2.59634	3.26477e-05
PDGFC	-3.43204	1.10467e-08
PDGFD	-4.95311	0.0034354
PDHX	-0.18651	0.0459306
PDLIM4	-3.83814	6.88898e-12
PDLIM7	-0.88826	0.000293602
PDPN	-3.56579	0.000360073
PDXK	-0.811445	4.03421e-11
PDYN	-4.51917	0.0121479
PEA15	-0.509706	0.000146157
PEAK1	-0.630329	0.000849047
PECAM1	-3.13727	5.84827e-13
PELI2	-1.48593	4.53834e-07
PEPD	-0.939356	0.00101607
PER2	-0.953385	0.00897962
PEX13	-0.274017	0.00750128
PEX6	-0.489707	0.0882447
PFN1P2	-1.3473	0.0354545
PGAM4	-2.02313	0.0174776
PGBD2	-0.550309	0.0320245
PGBD5	-4.40457	7.08441e-06
PGM2L1	-1.85592	2.68554e-11
PGM3	-0.746755	0.0155192
PGM5	-3.71031	0.00283878
PGPEP1	-0.384675	0.0349748
PGS1	-0.18897	0.0364193
PHACTR1	-2.17578	0.000968962
PHF10	-0.492705	0.0232998
PHF23	-0.324909	0.00272247
PHGDH	-1.73868	6.5198e-10
PHLDB2	-0.787938	0.0048664
PHOSPHO1	-1.97609	0.0340587
PHRF1	-0.550035	0.0179383
PI4K2A	-0.491282	2.0946e-07
PIAS2	-1.35228	2.30576e-18
PIEZO2	-3.26534	0.066344
PIGR	-3.50543	1.93589e-05
PIK3AP1	-2.67777	3.18413e-06
PIK3C3	-0.157384	0.0664423
PIK3CA	-0.260003	0.00296813
PIK3IP1	-0.658336	0.000963034
PIK3R2	-0.475692	0.00134263
PIK3R6	-2.02985	9.34208e-05
PILRA	-1.69352	2.77511e-07
PIM3	-0.41896	0.0261784
PINLYP	-4.07018	0.00194299
PIP5K1B	-1.47092	0.000483598
PIPOX	-1.27994	0.0843288
PITRM1	-0.475822	0.0985423
PKD2L1	-3.74228	0.000383563
PLA2G4A	-1.41496	0.05565
PLA2G4C	-2.18438	9.6418e-11
PLA2G7	-3.46941	0.00154638
PLAU	-2.7473	1.89045e-07
PLAUR	-1.54838	0.000164468
PLBD1	-3.67769	2.25137e-08
PLCB3	-0.482457	0.0165037
PLCH1	-3.92902	0.0020691
PLCL1	-1.3765	4.87238e-05
PLD3	-0.750375	1.32597e-05
PLD4	-4.32121	0.00115425
PLEK	-2.28291	1.42747e-13
PLEK2	-2.83501	0.0169891
PLEKHA1	-1.38121	0.000113682
PLEKHA3	-0.181361	0.031254
PLEKHA6	-3.58678	1.12159e-08
PLEKHA7	-1.67755	0.0761519
PLEKHB2	-0.515632	3.44725e-06
PLEKHG5	-1.18494	0.0578863
PLEKHM2	-0.222669	0.0575596
PLGRKT	-0.266205	0.0570587
PLIN2	-0.563917	1.8578e-05
PLIN4	-3.62431	0.00594043
PLXDC2	-4.12754	9.31482e-08
PLXNA2	-3.11307	1.87814e-08
PLXNB1	-0.742914	0.0552181
PLXNC1	-1.49093	2.33194e-07
PMAIP1	-0.40797	0.0151272
PMEPA1	-3.64877	1.84446e-05
PMP22	-4.5798	5.14574e-08
PMS2L2	-0.697982	0.0606899
PMS2P5	-0.746048	0.000178359
PNMAL1	-3.9128	0.0943531
PNPLA4	-1.38647	0.0510328
PODXL2	-2.14423	0.0117902
POGK	-0.237002	0.00308961
POLR1B	-0.307532	3.15007e-05
POLR2E	-0.249739	0.0506013
POLR2J3	-0.445196	0.000814947
POLR3K	-0.691298	0.00100515
POMT2	-0.45121	0.0087909
POU3F1	-6.00567	1.48619e-09
PPAN	-0.58787	0.0836839
PPAP2B	-2.6512	0.0107633
PPARG	-1.73465	7.29319e-05
PPARGC1B	-3.55943	1.59069e-25
PPCS	-0.217587	0.0768367
PPFIBP2	-1.32218	0.000254157
PPIC	-4.71683	1.45695e-09
PPIEL	-3.24499	0.000364517
PPIF	-0.357837	0.000259075
PPIL3	-0.192073	0.0242108
PPM1A	-0.277492	0.0983166
PPM1F	-0.381563	0.0140884
PPM1H	-4.44549	1.67638e-10
PPP1R13B	-1.24773	5.26048e-14
PPP1R13L	-0.73199	0.0540507
PPP1R14B	-0.670947	0.0700544
PPP1R15A	-0.519433	0.0807773
PPP1R16B	-0.42515	0.0289853
PPP1R2	-0.658848	0.00236447
PPP1R26	-2.07156	2.73243e-06
PPP1R37	-0.407094	0.0441676
PPP2CB	-0.275759	0.00179072
PPP2R2B	-2.02835	0.0121726
PPP2R3A	-2.8328	4.47285e-08
PPP4R1	-0.670007	0.00965161
PPT1	-0.471186	3.65376e-06
PQLC1	-0.552545	0.00817418
PQLC2	-0.424689	0.0109756
PRAM1	-2.72101	9.07347e-06
PRDM11	-0.86	0.000106736
PRDX5	-0.168494	0.0753406
PRDX6	-0.326951	0.0425106
PRELID2	-1.96774	0.00921593
PRG2	-2.76816	0.0175983
PRKAG2	-0.494825	0.0929277
PRKAG2-AS1	-2.4913	0.00794287
PRKAR1A	-0.181921	0.0190739
PRKAR2B	-0.950446	0.00368741
PRKCE	-1.04149	0.0201667
PRKCI	-0.346357	0.0757486
PRKD3	-1.55823	5.42113e-07
PRKX	-1.02326	5.04242e-06
PROC	-3.85945	0.00479163
PROSER2	-2.37014	0.00495859
PRR15	-3.34103	0.0656014
PRRG1	-3.94907	0.000277291
PRRT3-AS1	-2.25275	0.0531141
PRSS16	-2.24381	0.0675132
PRSS22	-2.75163	0.00644517
PSAP	-1.16023	2.85203e-24
PSD3	-2.64964	9.90955e-15
PSEN1	-0.238622	0.0202775
PSEN2	-0.998637	0.0753907
PSIMCT-1	-0.41779	0.0603026
PSMC6	-0.194142	0.0831999
PSMG4	-0.451341	0.0334116
PSTPIP2	-1.78841	0.000632953
PTAFR	-2.65689	0.00057108
PTCRA	-2.76813	0.0673527
PTGER3	-3.85705	7.59842e-06
PTGFRN	-2.13429	1.0586e-16
PTGR1	-2.89112	8.92867e-05
PTGR2	-1.00604	0.0327335
PTGS1	-3.6961	1.58664e-11
PTPN7	-0.192072	0.00266167
PTPRE	-0.601496	0.0129208
PTPRF	-2.45918	0.000952797
PTPRH	-3.61508	0.0037447
PTPRM	-1.33734	0.00222383
PTPRO	-2.39469	2.73038e-21
PTRF	-2.35829	6.22121e-07
PTTG1IP	-0.618004	2.47095e-07
PURA	-0.28549	0.040977
PUS1	-0.375675	0.00428748
PVRL1	-0.995661	0.0717173
PVRL2	-2.76185	1.47417e-08
PVRL4	-2.65554	4.85955e-05
PXDC1	-3.10288	9.86211e-19
PYGL	-3.72941	3.81002e-06
QKI	-0.500553	0.00250963
QPCT	-2.02254	5.82537e-05
QSER1	-1.25795	7.77759e-05
RAB11FIP5	-1.87589	0.0428223
RAB13	-2.33008	3.0955e-09
RAB20	-3.05779	0.000123357
RAB21	-0.180386	0.0664423
RAB23	-1.06689	0.000267724
RAB30	-0.605511	0.00587155
RAB31	-3.94531	6.52255e-20
RAB32	-3.46368	1.26986e-09
RAB39A	-3.05354	7.12495e-05
RAB3D	-1.46796	4.80332e-05
RAB3GAP1	-1.17008	2.91375e-07
RAB3IL1	-2.93284	0.0105847
RAB42	-4.37681	7.10938e-11
RAB5C	-0.161025	0.0131051
RAB6B	-1.85036	0.0405832
RAB7A	-0.235756	0.0297383
RAB7B	-3.44397	9.57106e-06
RAB9A	-0.203039	0.0568864
RABEP1	-0.629275	7.72062e-08
RABGAP1L	-0.299437	0.083231
RABL2B	-0.378864	0.0262879
RAD23A	-0.171051	0.00342434
RAI1	-0.779603	0.00623392
RAI14	-3.2307	2.5729e-05
RALA	-1.40842	7.20919e-11
RAMP1	-4.11999	0.00243769
RANBP17	-3.02846	0.0926515
RANBP9	-0.453304	0.00415332
RAP1GAP	-2.28796	0.0102902
RAP2C	-0.334662	0.000601875
RAPGEF3	-2.67715	3.67877e-06
RAPH1	-2.23601	7.75052e-05
RARA	-0.732654	0.0208056
RARRES1	-2.44498	0.0938434
RARRES2	-2.86159	0.0159644
RASAL1	-3.64185	0.00149238
RASAL2	-3.32182	0.000196655
RASAL2-AS1	-2.9949	0.0863157
RASGEF1B	-2.66467	1.29939e-12
RASGRF1	-2.13372	0.0423411
RASSF4	-1.99507	1.14066e-10
RBM19	-0.231384	0.0565368
RBM38	-0.330973	0.0416815
RBM47	-2.8801	9.31105e-12
RBM8A	-0.376919	0.0427902
RBP1	-5.41019	2.6363e-12
RBP4	-2.47977	0.0391598
RCAN2	-3.43801	0.0318671
RCAN3	-0.533861	2.90811e-05
RCL1	-1.62164	3.59639e-05
RCN1	-0.634955	5.36393e-08
RCN3	-2.21559	0.00210699
RCOR1	-0.314977	0.0753406
RDX	-0.599383	0.000686301
RELB	-0.80913	0.00113993
REPIN1	-0.522999	0.00761987
RERE	-0.511919	0.0415515
REV1	-0.557955	6.47766e-05
RFX1	-0.829737	3.02559e-05
RFX2	-1.80691	0.00123659
RGCC	-2.35801	1.56896e-10
RGL3	-3.78027	0.0120982
RGPD1	-3.10528	1.3761e-15
RGPD2	-3.01668	3.63262e-11
RGPD4	-1.66986	3.60485e-06
RGPD5	-2.77333	5.57156e-16
RGPD6	-24.979	1.98848e-14
RGS10	-0.365051	0.0861292
RGS12	-1.9437	8.93018e-05
RGS19	-0.764656	0.00457008
RGS20	-3.29311	0.00708591
RGS3	-0.259929	0.0376178
RHBDF1	-1.87894	0.0490616
RHOB	-1.04943	0.0564597
RHOBTB2	-0.619751	0.000152848
RHOBTB3	-2.95708	4.53834e-07
RHOD	-2.65211	0.00229274
RHOF	-0.627127	0.0258814
RHOQ	-0.303145	0.00309791
RHOT1	-0.19116	0.0402294
RHOU	-4.11542	1.40464e-10
RIF1	-0.66885	0.0156984
RILPL1	-0.72098	0.00741642
RILPL2	-0.334502	0.0996698
RIMBP3C	-3.13119	0.0184586
RIN2	-2.62982	0.000329465
RIPK2	-1.80394	0.000257343
RIPK3	-0.417603	0.00262248
RMDN2	-0.732131	0.00825814
RMND5A	-0.29664	0.0396769
RMND5B	-0.779082	0.00079016
RNASE1	-4.577	4.1264e-10
RND3	-4.12913	0.000149899
RNF128	-3.80855	0.04909
RNF13	-0.456746	9.423e-05
RNF130	-2.89771	2.37859e-08
RNF14	-0.178099	0.0516751
RNF144B	-1.47883	0.011419
RNF146	-0.340535	0.0349748
RNF185	-0.163097	0.0512984
RNF207	-1.43446	6.28999e-06
RNF217	-3.01312	1.80718e-09
RNF24	-0.645023	2.66781e-06
RNF38	-0.329497	0.0573323
RNF41	-0.254071	0.000726217
RNFT1	-0.27083	0.00668795
RNMT	-0.277152	0.0573087
ROCK2	-0.355823	0.0326592
RP1-257A7.4	-1.36629	0.00255735
RP11-160O5.1	-1.51629	0.0149224
RP11-182I10.3	-2.77175	0.0551409
RP11-277P12.20	-2.92114	0.0105961
RP11-290F20.1	-1.3716	0.0910744
RP11-290F20.3	-3.41306	9.05194e-06
RP11-307E17.8	-1.28295	0.00191005
RP11-344B5.2	-4.3663	0.00214111
RP11-37B2.1	-3.04893	0.013698
RP11-392P7.6	-7.69114	5.8449e-12
RP11-395P17.3	-0.813282	4.266e-05
RP11-401P9.5	-2.55858	0.0772956
RP11-425I13.3	-2.74225	0.0307648
RP11-458D21.1	-1.5764	0.0665863
RP11-480I12.7	-1.27205	0.0911205
RP11-63P12.6	-3.4768	0.00147664
RP11-65J3.1	-4.55069	0.00850773
RP11-760N9.1	-2.90879	0.0395678
RP11-838N2.4	-2.83114	0.0023613
RP11-94H18.1	-3.52011	0.0258303
RP11-96H19.1	-1.10979	0.000489767
RP11-996F15.2	-0.970971	0.0315819
RP4-655J12.4	-1.36506	0.0255151
RP5-1043L13.1-2	-3.17697	0.071358
RP5-899E9.1	-4.51093	0.00049783
RPF2	-0.531824	1.12081e-08
RPH3AL	-1.22289	0.00368741
RPL23AP53	-0.425774	0.0208625
RPLP0P2	-3.38408	0.000339694
RPP25	-0.920998	3.07002e-06
RPS4X	-0.357783	0.0223265
RPS6KA2	-2.58883	2.33915e-09
RPTOR	-0.34621	0.0138394
RRAD	-1.82257	0.0672521
RRAGC	-0.629175	3.73572e-05
RRAGD	-2.39114	3.38512e-08
RREB1	-1.19379	4.90005e-07
RRP12	-0.61451	1.90753e-06
RRP7A	-0.543819	2.42216e-06
RRP8	-0.423368	0.0319313
RSC1A1	-1.26801	3.22091e-06
RSPH3	-0.465679	0.0677974
RTN1	-3.16315	1.00422e-05
RTN4RL2	-4.44065	0.000334186
RUFY3	-0.898102	4.5412e-05
RUNDC1	-0.306184	0.00703393
RUSC2	-2.81976	7.67184e-07
RWDD2A	-0.594019	0.00222106
RXRA	-1.86028	1.38583e-08
RYK	-0.862113	1.27596e-05
RYR1	-0.821129	0.00614004
S100A13	-0.525217	0.0800727
[truncated: 662 more rows]
