# Supplementary material for: CD28/PD1 co-expression: dual impact on CD8+ T cells in peripheral blood and tumor tissue, and its significance in NSCLC patients' survival and ICB response
Source: J Exp Clin Cancer Res. 2023 Oct 28;42:287. doi: 10.1186/s13046-023-02846-3 (PMC10612243; doi:10.1186/s13046-023-02846-3)
Supplement: Supplementary file 4 — Additional file 4: Table S4. PD1+CD28− DEG. [file 13046_2023_2846_MOESM4_ESM.xlsx]

## Sheet: up_regulated
PD1+CD28- DEG
cluster	gene	avg_log2FC	p_val_adj
0	CCL3	2.32427	7.13706e-43
0	CCL4	1.05689	7.92073e-28
0	EGR1	1.43724	1.8681e-27
0	CCL20	2.18453	1.41898e-24
0	IFNG	2.15418	9.73378e-24
0	EGR3	1.52698	3.57778e-23
0	TNF	1.57677	9.01482e-23
0	IER3	1.94085	9.81732e-19
0	FOSL1	1.20064	1.07677e-16
0	CSF2	3.15344	4.74016e-12
0	TNFSF14	0.870601	4.78763e-12
0	IL2	4.05705	6.00458e-12
0	IL18RAP	0.580365	3.38721e-10
0	CD69	1.09442	1.06087e-06
0	FASLG	0.490738	6.90647e-06
0	LTA	1.08493	0.000314281
1	GNLY	0.998279	8.2572e-25
1	HLA-A	0.749373	2.24026e-14
1	GZMH	1.63632	1.48524e-11
1	NKG7	0.576924	1.71686e-10
1	CD6	0.911099	1.20867e-09
1	CHI3L2	2.41173	8.38524e-06
1	CD48	0.512167	0.0001083
1	FAM65B	1.62286	0.000168219
1	APOBEC3G	0.528686	0.000177229
1	EOMES	1.73284	0.00179736
1	KLRG1	1.49822	0.00282268
1	CCND2	0.814874	0.00506015
1	CD72	1.39361	0.00540479
1	STAT5A	1.04713	0.00826645
1	PTPRC	0.570043	0.0083042
1	BTG1	0.517432	0.00999832
1	CD3D	0.406852	0.025544
1	CST7	0.40353	0.042102
2	CXCR6	2.74508	2.13762e-25
2	ITGAE	2.04355	1.97421e-24
2	S100A10	1.39308	1.64706e-19
2	IL7R	1.96552	2.44394e-14
2	CD2	1.70706	3.65316e-14
2	KLRC1	2.247	1.73871e-12
2	LCK	1.32041	2.32806e-12
2	CD9	2.23395	3.76306e-12
2	IL32	1.44647	4.03898e-12
2	JUN	1.91089	4.03968e-11
2	TRAC	0.823163	5.5018e-11
2	CD3E	0.863497	1.2454e-10
2	CD3D	0.858749	8.3318e-10
2	CD44	0.92208	1.29147e-09
2	CD52	0.94806	1.31829e-09
2	LGALS1	1.7589	3.22145e-09
2	GAPDH	0.814645	5.06718e-09
2	CD8A	0.865617	6.67294e-08
2	LGALS3	2.31425	1.15907e-07
2	CCL5	0.682338	5.73644e-07
2	TRBC2	0.810461	2.18925e-06
2	CD63	1.02438	1.41408e-05
2	KLRK1	0.745814	1.98586e-05
2	BTG1	0.573335	2.30209e-05
2	CD8B	1.64218	4.32988e-05
2	CCR5	1.75481	5.26142e-05
2	FYN	0.508728	9.77594e-05
2	IL2RB	1.03787	0.000103547
2	CD37	0.751012	0.00260081
2	CXCR4	0.443388	0.00289194
2	IL2RA	1.65712	0.00533446
2	IRF4	1.17141	0.00567331
2	ARL4C	1.1073	0.00948171
2	ANXA5	1.09453	0.0279183
2	XBP1	0.68723	0.0332192
2	IKZF1	1.31628	0.0347678
2	RGS1	0.802943	0.0361701
3	TRDC	5.33598	9.20947e-40
3	KIR2DL1	4.2095	2.57968e-31
3	LAT2	3.29985	1.3374e-25
3	KLRC3	2.81605	1.64542e-20
3	FCGR3A	2.95724	3.56956e-15
3	CXCR4	2.164	7.41445e-15
3	HLA-A	0.963601	4.99414e-13
3	KLRF1	3.50832	7.74636e-13
3	CST7	1.46735	6.97941e-12
3	TXK	2.77916	2.40303e-11
3	IL2RB	1.81607	2.5261e-11
3	PIK3IP1	1.61851	5.48942e-11
3	PIK3AP1	2.47253	4.78713e-10
3	SELPLG	1.44705	6.18445e-09
3	KLRC4	2.07848	1.0119e-08
3	IKZF2	2.30645	1.10926e-08
3	KLRB1	3.13966	1.1813e-08
3	CD247	2.02124	1.40922e-08
3	NKG7	1.52343	5.05477e-08
3	LYN	2.26893	1.09093e-07
3	APOBEC3G	1.0339	1.33435e-07
3	PTPRC	0.951282	2.16049e-07
3	RUNX3	1.2072	4.84915e-07
3	ZBTB16	1.98125	1.76778e-06
3	CD244	1.98878	1.11888e-05
3	CD300A	2.64497	1.78445e-05
3	HAVCR2	2.53512	1.92011e-05
3	CCL5	0.808922	5.07582e-05
3	DOCK8	1.21391	0.000114535
3	CTSW	1.74223	0.000198416
3	CD74	0.918089	0.000292942
3	PRF1	1.63229	0.000412027
3	TRAT1	1.48766	0.000624678
3	ARL4C	1.15059	0.000722767
3	CD63	1.69225	0.000880663
3	LAMP1	1.03253	0.00099531
3	BIN2	1.38789	0.00106126
3	B3GAT1	2.36088	0.00138821
3	CD44	0.597604	0.00191199
3	GNLY	2.66304	0.00216731
3	GIMAP5	1.5406	0.00279134
3	PRDM1	1.63346	0.00483248
3	BTG1	0.597788	0.00537512
3	TARP-refseq	1.15776	0.00557452
3	BIRC3	1.23025	0.0265271
3	FYN	0.654198	0.0297451
3	CTSD	1.48761	0.0328685
3	GIMAP2	1.05747	0.0434645
4	GZMK	2.36689	2.55636e-22
4	HLA-DMA	2.57304	1.4817e-20
4	HLA-DQB1	2.4042	1.15413e-16
4	CD27	2.36031	8.90312e-14
4	HLA-DRA	2.6132	5.48919e-13
4	IL21	3.26306	1.02962e-12
4	HLA-DPA1	1.82338	6.02678e-12
4	LAG3	1.72672	3.35503e-11
4	GZMA	2.11934	6.017e-11
4	CD70	2.32452	9.78205e-11
4	CD74	1.59492	2.46702e-10
4	NKG7	1.02429	1.74241e-08
4	CXCL13	2.9766	1.3669e-07
4	POU2AF1	2.43529	4.97825e-06
4	GZMH	1.26481	0.000153037
4	CD8B	1.08532	0.00018968
4	CASP5	1.10853	0.00055425
4	TNFRSF9	1.12769	0.000573115
4	CST7	0.817117	0.000578577
4	TRAC	0.653233	0.00360365
4	CD52	0.796999	0.00677311
4	CD8A	0.668674	0.0132813
4	CD2	0.514998	0.0204207
4	CTLA4	1.29336	0.0352291
4	NAMPT	0.899569	0.0416029
4	TIGIT	1.04539	0.0463179

## Sheet: down_regulated
PD1+CD28- DEG
cluster	gene	avg_log2FC	p_val_adj
0	HLA-A	-1.60829	1.7988e-49
0	TRBC2	-1.75974	1.25573e-32
0	PTPRC	-1.9647	2.73551e-31
0	NKG7	-2.49334	9.68096e-30
0	CD44	-1.60557	3.89666e-28
0	CCL5	-1.25534	4.22316e-27
0	CST7	-2.1355	4.2586e-27
0	APOBEC3G	-1.87991	7.81708e-27
0	CD6	-2.49578	1.09019e-25
0	BTG1	-1.40946	1.56196e-25
0	FYN	-1.42247	1.78631e-25
0	CD3D	-1.50789	1.79675e-25
0	CD3E	-1.46897	5.09336e-21
0	CD8A	-2.06705	4.48729e-20
0	CD2	-2.12958	5.19568e-20
0	KLRK1	-1.29201	7.28192e-19
0	CD52	-1.66786	2.29084e-18
0	LAMP1	-1.75466	3.64108e-17
0	TRAC	-1.09041	4.07762e-17
0	SELPLG	-3.07603	7.57098e-17
0	GAPDH	-0.959989	1.32516e-15
0	CXCR4	-3.28588	4.72833e-14
0	CD74	-2.02148	4.14313e-13
0	HLA-DPA1	-2.93667	1.50846e-12
0	ARL4C	-2.55772	4.32637e-12
0	TARP-refseq	-2.59503	6.3428e-12
0	CD48	-0.833942	1.49673e-11
0	GNLY	-3.87525	2.60575e-10
0	GZMH	-3.28729	5.90593e-10
0	PIK3IP1	-2.48445	2.44817e-09
0	LCK	-1.66073	4.28363e-09
0	S100A10	-1.17378	1.703e-08
0	GZMK	-3.18965	4.08527e-08
0	IL32	-1.47907	1.28847e-07
0	TRAT1	-2.43421	1.54833e-07
0	IKZF1	-2.84702	1.77827e-07
0	IL2RB	-1.91516	3.43131e-07
0	PRF1	-1.64025	7.31901e-07
0	GZMA	-3.08343	1.20731e-06
0	CD37	-1.30259	2.15373e-06
0	GIMAP2	-2.04627	2.27603e-06
0	CD27	-3.29036	9.3039e-06
0	PRDM1	-2.48924	1.11233e-05
0	DOCK8	-1.6597	1.48786e-05
0	STAT5A	-2.07617	1.95286e-05
0	RUNX3	-1.10046	2.99953e-05
0	CXCR6	-2.54893	4.55396e-05
0	HLA-DMA	-2.51838	0.00012176
0	CD3G	-2.19077	0.000130828
0	HLA-DQB1	-2.16972	0.000248356
0	B3GAT1	-2.2907	0.000316499
0	EOMES	-2.63581	0.000431087
0	FCGR3A	-2.86115	0.000542281
0	GIMAP5	-2.29318	0.000725224
0	IL23R	-0.975665	0.000927554
0	CCR5	-2.51235	0.000938519
0	ANXA5	-1.3227	0.00152248
0	CCND2	-1.30093	0.00270106
0	ITGA4	-2.01373	0.00279503
0	CD247	-2.27918	0.00314293
0	ITGB2	-2.09947	0.0033123
0	FAM65B	-2.28564	0.00337146
0	CTSW	-1.88605	0.00361361
0	VPS28	-1.73124	0.00408394
0	STAT4	-1.57434	0.00421934
0	CXCR3	-1.02166	0.00647821
0	LAT	-1.52594	0.00765734
0	DUSP4	-1.26247	0.0155438
0	IRF4	-1.49233	0.0203981
0	CBLB	-1.11661	0.0221148
0	TIGIT	-2.36901	0.0239375
0	TNFSF10	-2.00089	0.0389761
0	GNAI2	-2.14932	0.0492583
1	ITGAE	-2.7469	2.13744e-32
1	KLRC1	-2.45352	1.03677e-15
1	CCL20	-3.64772	1.28549e-14
1	CD9	-2.56188	2.21656e-12
1	LGALS1	-1.66441	1.17861e-11
1	CXCR6	-3.19294	2.47184e-08
1	KLRB1	-2.3517	3.23386e-07
1	LGALS3	-1.76416	1.29427e-06
1	IL18RAP	-1.56594	3.91034e-06
1	CD63	-1.01956	5.69783e-06
1	KLRC3	-1.35339	0.000935816
1	IL32	-1.0376	0.0029841
1	JUN	-1.47913	0.00966308
1	TGFB1	-0.745995	0.00998245
1	MYC	-1.09066	0.0100052
1	FASLG	-0.561693	0.0172939
2	CCL3	-2.68537	3.17692e-16
2	CCL4	-1.33087	6.98746e-15
2	TNF	-1.85463	3.41298e-12
2	IFNG	-2.6571	2.02797e-09
2	DUSP2	-0.736639	2.55027e-05
2	EGR3	-0.995789	0.000995088
2	NKG7	-1.00707	0.00333447
2	GNLY	-1.47636	0.00358766
2	GZMA	-2.10406	0.0127361
2	GZMK	-2.41509	0.0150616
3	CCL4	-1.58735	5.93607e-10
3	CCL3	-1.97406	8.80614e-06
3	TNF	-2.04507	1.00866e-05
3	EGR1	-1.50856	0.00019581
3	IFNG	-2.28797	0.0008205
3	C10orf54	-0.927662	0.00337295
3	TRAC	-0.62283	0.00469096
3	EGR3	-1.30572	0.00656056
3	TNFSF14	-0.821787	0.0189765
3	CCL20	-1.83743	0.0201521
4	IL7R	-2.96231	2.00958e-07
4	KLRC3	-3.06763	0.0032237
