# Supplementary material for: CD28/PD1 co-expression: dual impact on CD8+ T cells in peripheral blood and tumor tissue, and its significance in NSCLC patients' survival and ICB response
Source: J Exp Clin Cancer Res. 2023 Oct 28;42:287. doi: 10.1186/s13046-023-02846-3 (PMC10612243; doi:10.1186/s13046-023-02846-3)
Supplement: Supplementary file 5 — Additional file 5: Table S5. PD1+CD28+ DEG. [file 13046_2023_2846_MOESM5_ESM.xlsx]

## Sheet: up_regulated
PD1+CD28+ DEG
cluster	gene	avg_log2FC	p_val_adj
0	GZMK	2.13658	4.50184e-32
0	CD27	1.90417	9.50078e-26
0	CD8A	1.28759	5.19673e-21
0	TRAT1	1.43781	1.71405e-19
0	PTPRC	1.0144	2.02623e-19
0	CD6	0.997757	5.14052e-16
0	HLA-A	0.477494	1.23785e-15
0	TRBC2	0.783417	2.49786e-14
0	GZMA	2.21802	2.82325e-13
0	CST7	0.862139	3.70752e-13
0	APOBEC3G	0.735662	4.39973e-13
0	CD74	1.29006	1.58681e-12
0	CXCR4	1.16803	3.25826e-12
0	TIGIT	1.58378	2.04121e-11
0	CD3E	0.597604	1.9487e-10
0	CD2	0.72927	5.48762e-09
0	SELPLG	1.26683	7.08147e-09
0	EOMES	1.74231	9.63161e-08
0	TRAC	0.492908	3.02504e-07
0	FYN	0.50196	9.07486e-07
0	CD3D	0.400464	1.4277e-06
0	STAT5A	1.43555	4.1402e-06
0	PIK3IP1	0.736041	1.03749e-05
0	LCK	0.706931	1.04202e-05
0	HLA-DPA1	1.35959	1.44144e-05
0	CD8B	1.02128	3.64183e-05
0	HLA-DMA	1.43446	4.79754e-05
0	ITGA4	1.08808	0.000129625
0	KLRG1	1.57543	0.000152527
0	CD44	0.350732	0.000420954
0	GIMAP2	1.1055	0.000449585
0	IL2RB	0.537849	0.000476022
0	HLA-DQB1	1.12328	0.000775545
0	GIMAP5	1.07547	0.0015104
0	IKZF1	0.89397	0.00412671
0	BCL2	1.44321	0.00573387
0	DUSP4	0.680131	0.00713573
0	CBLB	0.800163	0.0111905
0	CCR5	1.088	0.0145711
0	KLRK1	0.50169	0.0179857
0	CD37	0.543987	0.019015
1	GZMB	2.13463	1.8915e-14
1	CD9	2.43595	2.85503e-14
1	EGR1	1.62361	7.54202e-13
1	ITGAE	1.35244	2.00766e-12
1	IER3	1.14524	1.71878e-10
1	CCL20	1.79479	4.50526e-10
1	CCL3	1.89479	1.06571e-09
1	LGALS1	1.45949	1.22197e-08
1	TNF	1.72492	1.43306e-08
1	IFNG	1.98139	1.96802e-08
1	IL18RAP	0.888861	6.39178e-08
1	KLRC1	1.80244	2.167e-07
1	EGR3	1.17012	4.87388e-07
1	TNFSF14	0.784614	9.84823e-06
1	IL12RB2	0.92146	4.72983e-05
1	NAMPT	1.06864	5.8846e-05
1	FASLG	0.712983	0.00022714
1	CCL4	0.597756	0.000261984
1	FOSL1	0.417199	0.000335871
1	IL2RA	0.581305	0.0417248
2	CCL4	0.889441	8.64372e-09
2	FOSB	1.15011	0.00544452
2	TNFSF14	0.5819	0.0439769
2	GNLY	1.25805	0.0453087
3	KLRB1	3.50484	1.25678e-18
3	RORC	3.70371	1.46997e-14
3	KIR2DL1	2.87737	1.77344e-09
3	IKZF2	1.98844	1.19188e-07
3	ZBTB16	2.18122	1.16169e-06
3	CD300A	2.25977	8.37337e-06
3	PIK3AP1	2.37006	5.68672e-05
3	TARP-refseq	1.71924	9.4402e-05
3	KLRC3	2.34342	0.00199792
3	CCL20	2.10567	0.00313217
3	IFNGR1	1.33585	0.0300476
3	TGFB1	0.956538	0.041375
4	SELL	3.87576	2.86944e-21
4	LEF1	2.57055	1.21591e-17
4	FOSL1	2.46326	2.60401e-09
4	HLA-A	0.813209	1.92048e-07
4	CD52	1.21955	3.11408e-07
4	BCL2A1	2.17895	1.19267e-06
4	PASK	1.66545	2.37205e-06
4	GAPDH	0.702573	6.19208e-05
4	BTLA	2.45963	0.000202623
4	IL4R	1.3409	0.000205113
4	MYC	2.01257	0.000527213
4	CD200	2.3359	0.000825526
4	TNFSF8	3.16659	0.00116091
4	C10orf54	0.933088	0.00500432
4	IL13	3.30001	0.00733488
4	IL7R	0.866077	0.0128193
4	XBP1	0.848548	0.0244128
4	IER3	2.39477	0.0347685
4	LTA	2.0741	0.047879

## Sheet: down_regulated
PD1+CD28+ DEG
cluster	gene	avg_log2FC	p_val_adj
0	FOSL1	-2.3512	8.23795e-10
0	TNFSF14	-1.02461	1.56237e-09
0	TNF	-1.74526	1.80919e-09
0	EGR1	-1.82568	1.31039e-08
0	IER3	-2.18958	1.14181e-07
0	FASLG	-0.95653	5.32683e-07
0	EGR3	-1.48487	1.25414e-06
0	CCL20	-2.5387	7.97624e-06
0	CCL3	-1.46366	1.05462e-05
0	IL18RAP	-1.2823	2.53002e-05
0	TGFB1	-1.01469	4.26526e-05
0	GZMB	-1.57057	6.00793e-05
0	XBP1	-0.873019	6.82119e-05
0	CCL4	-0.852262	0.000115669
0	KLRC1	-2.09397	0.000178892
0	CD69	-0.793193	0.000795996
0	LTA	-1.66748	0.002178
0	IFNG	-2.14032	0.00225412
0	CD9	-1.7111	0.00789092
0	MYC	-0.897548	0.039528
1	HLA-A	-1.13502	4.90231e-31
1	GZMK	-2.97981	1.61561e-20
1	TRAT1	-2.60209	9.71921e-18
1	PTPRC	-1.32471	3.83072e-17
1	CD6	-1.45321	2.96243e-16
1	CD27	-2.20575	1.26448e-15
1	APOBEC3G	-1.06864	8.67525e-12
1	CD74	-1.8508	4.90196e-10
1	CST7	-1.22539	6.53793e-09
1	TRBC2	-0.719328	5.46549e-08
1	CD3D	-0.574669	1.31992e-07
1	CD8A	-1.14103	2.29968e-07
1	CD44	-0.751247	5.96481e-07
1	TIGIT	-2.48768	1.48055e-06
1	TRAC	-0.545466	2.56393e-06
1	FYN	-0.687378	2.88243e-06
1	HLA-DMA	-2.41977	4.6549e-06
1	SELPLG	-1.44303	2.14131e-05
1	CXCR4	-1.38808	2.38886e-05
1	CD2	-0.554742	4.08854e-05
1	GZMA	-2.30288	9.55817e-05
1	IKZF1	-1.58421	0.000294716
1	CD48	-0.60837	0.000359281
1	STAT5A	-1.60575	0.000435725
1	KLRG1	-2.64827	0.000676035
1	EOMES	-2.72025	0.000985288
1	NKG7	-1.18511	0.00199846
1	CD3E	-0.428971	0.00444098
1	PIK3IP1	-0.665948	0.012831
2	CD3E	-0.63623	8.1055e-05
2	LCK	-1.0794	0.000378319
2	TRBC2	-0.580651	0.000567541
2	CD8B	-0.993262	0.00386977
2	ITGAE	-1.06913	0.0244291
2	CD2	-0.75981	0.0255774
2	CD44	-0.452821	0.0432223
2	LGALS1	-1.10204	0.0489996
4	CCL4	-2.0743	2.50951e-11
4	GZMK	-2.06224	3.66874e-05
4	CCL3	-2.14182	0.000131786
4	NKG7	-1.60226	0.000193075
4	TARP-refseq	-3.08245	0.00245511
4	CCL5	-0.355866	0.00258525
4	GZMA	-3.33121	0.00697413
4	GZMB	-3.24993	0.0410076
